# Supplementary material for: Integrated bulk, single-cell, and spatial transcriptomic analyses prioritize NOTCH1 as a candidate gene associated with neurovascular and immune-related alterations in Parkinson’s disease
Source: Front Neurosci. 2026 Jul 2;20:1862571. doi: 10.3389/fnins.2026.1862571 (PMC13373119; doi:10.3389/fnins.2026.1862571)
Supplement: Supplementary file 8 [file Table_1.xlsx]

## Sheet: Table S1
Table S1 Differentially expressed genes between PD and control substantia nigra samples.
id	logFC	AveExpr	t	P.Value	adj.P.Val	B
DLL1	1.12174967468974	8.0992562628434	5.8810669687176	1.96172475849652e-07	0.0020224548316236	6.85240516015793
CNTNAP5	-1.06554	6.01376156049057	-5.79882	2.68550634925455e-07	0.0020224548316236	6.56884404506405
FAM234A	1.22102171917098	8.83230821648679	5.44893311707706	1.00920888333023e-06	0.00444356820003932	5.37307117205333
NOTCH1	1.04597767633578	7.5081994179717	5.40720686175067	1.18007388130111e-06	0.00444356820003932	5.23178175477602
ENPP5	-1.4387	7.94149160858679	-5.29691	1.78131054758184e-06	0.00536601989353553	4.85983512643463
ASB9	1.13989976159589	5.0816055509566	5.16416086554341	2.91390479418645e-06	0.00705474424746867	4.41536195104669
GRINA	-1.09378	7.99153602117736	-5.11775	3.45781828441945e-06	0.00705474424746867	4.26082500518408
SLITRK4	-1.32077	8.79361201233019	-5.04972	4.43943189878263e-06	0.00705474424746867	4.03522002906099
PAN2	1.10872316492904	7.72558783995849	5.03085437298414	4.75714028286236e-06	0.00705474424746867	3.97282524081196
CD22	0.965177176608212	6.42075095159245	5.02172	4.91889723820978e-06	0.00705474424746867	3.94264256177838
SLC25A15	-0.838713	7.05964739979057	-4.96696	6.00776178329322e-06	0.00705474424746867	3.76216167073691
AGTR1	-1.68811	6.83338754338679	-4.94763	6.44597435867845e-06	0.00705474424746867	3.69862824328628
VWA8	-0.999313	6.80687367096226	-4.94492	6.50991397576347e-06	0.00705474424746867	3.68972139148305
FAM78A	1.12598345125102	6.29118688621887	4.92684556684592	6.9520735197926e-06	0.00705474424746867	3.63042549885203
FH	-0.953159	8.98091121472075	-4.89575	7.78279972881573e-06	0.00705474424746867	3.52858432574521
LRRN3	-1.24954	8.17584647734717	-4.88705	8.03208574248239e-06	0.00705474424746867	3.50014109199373
C12ORF10	-0.908877	9.30179	-4.87977	8.24690945010668e-06	0.00705474424746867	3.47633027002246
PPFIA2	-1.14468	8.22440347332642	-4.86006	8.85665619278845e-06	0.00705474424746867	3.41198556322797
RBKS	-0.76456	7.74263159995472	-4.8385	9.57444779080336e-06	0.00705474424746867	3.34169655641931
AGPAT4-IT1	1.37024702270704	7.58127252210566	4.81745019014587	1.03297123131844e-05	0.00705474424746867	3.27322094849079
TNFRSF14	1.39303755351056	8.32744969303019	4.81533840890453	1.04086431647817e-05	0.00705474424746867	3.26635628070649
NUDCD1	-0.955585	6.39236734571321	-4.81073	1.0582924565644e-05	0.00705474424746867	3.25138175452296
LRRC1	0.926057262371556	8.45771099800377	4.80579544705172	1.07727471578661e-05	0.00705474424746867	3.23535034945915
TUB	-1.01656	7.78385550405283	-4.78233	1.17217586566302e-05	0.00729365221242934	3.15922249348868
ARHGEF16	1.14198667960675	6.62060188843208	4.76517470181365	1.24670514678479e-05	0.00729365221242934	3.10364620704235
ACTN4	1.13638457403724	8.52786708894717	4.76243454143157	1.2590290633592e-05	0.00729365221242934	3.09477809481583
GJC2	1.00155688703724	8.75568503264528	4.74822168038682	1.32488794033686e-05	0.00739091191013104	3.04881370888679
CTDSP2	0.966367741422586	10.1573021754642	4.73641435041278	1.38215140338768e-05	0.00743498729922328	3.01067160330196
MN1	-1.2358	6.98308298778302	-4.72314	1.4494273725504e-05	0.00752802589150144	2.96783297095091
NKX2-2	1.21747685351525	8.44692035813585	4.69192666974856	1.6204536765646e-05	0.00813575775880534	2.86731328942258
DHRS7B	-1.10739	7.12927765593396	-4.67272	1.73533232614324e-05	0.00830231009071486	2.80559682619321
PKIB	-1.31172	7.21290276727358	-4.66112	1.80854251451901e-05	0.00830231009071486	2.76836668316932
DGKD	0.848428232430503	8.08570483534528	4.65527481227303	1.84654392731138e-05	0.00830231009071486	2.74963267581062
ROBO2	-1.28216	6.77322525843019	-4.65111	1.87411062995821e-05	0.00830231009071486	2.73628299723774
TRAM2	0.716509675956015	6.5541	4.63940438207998	1.95373994954558e-05	0.00840778032001587	2.69879837520192
BBS4	-0.945125	8.03573884344906	-4.60239	2.22791329007657e-05	0.00932134165975926	2.5805229509502
PKD2L1	1.42212560003343	4.76078721704528	4.58169808756172	2.39715212877537e-05	0.00963091497117563	2.51459441152217
STARD3NL	-1.17087	9.81674841305472	-4.57787	2.42978866621082e-05	0.00963091497117563	2.50241871423378
CHRNA6	-1.79968	5.67368699408491	-4.56861	2.51058349112854e-05	0.00969600219060975	2.47296806876343
IFT57	-0.767584	7.3258683319566	-4.56023	2.58600219152338e-05	0.0097375912521813	2.44632204389248
TTC39C	-0.841916	5.7795514499717	-4.50313	3.16167982038216e-05	0.0115052193454207	2.26542715271673
B3GALNT1	-1.10291	6.5981701187566	-4.49896	3.20820085319128e-05	0.0115052193454207	2.25228426460543
OPA1	-0.895411	8.72866206072453	-4.46172	3.65533860746999e-05	0.0127111872680358	2.13490487402596
MINDY3	-1.00292	8.35445290923962	-4.45163	3.78654014857488e-05	0.0127111872680358	2.10318813476603
AVL9	-0.693354	5.73280362484717	-4.45011	3.80666891898998e-05	0.0127111872680358	2.09841991721996
PLEKHG3	0.796368019775663	8.75778548528302	4.43865315578372	3.96204755051332e-05	0.0127111872680358	2.06244200436578
UBE2V2	-1.01518	8.19868418524717	-4.43834	3.9664440419445e-05	0.0127111872680358	2.06144470175126
LMO3	-1.15797	8.96409652820755	-4.42365	4.17487111838244e-05	0.01291142387114	2.0153942588015
C1D	-1.15056	5.95094344516604	-4.41247	4.34064860362913e-05	0.01291142387114	1.98038419328789
CDK7	-0.93171	8.66600045555283	-4.40201	4.50142065275318e-05	0.01291142387114	1.9476892287685
PIAS2	-0.764476	6.9326	-4.39865	4.55436848115755e-05	0.01291142387114	1.93717753654971
DDX10	-0.890809	7.26607604285283	-4.39508	4.61113991000625e-05	0.01291142387114	1.92604204904066
FOXC1	0.874104563115255	8.69301595186415	4.38913795625335	4.70737334026552e-05	0.01291142387114	1.90747666612265
CNTN6	-1.40499	6.68270877053962	-4.38651	4.75054772650774e-05	0.01291142387114	1.89927082046284
NDUFA5	-0.796441	7.44857127728868	-4.38166	4.83116633799954e-05	0.01291142387114	1.88414652056356
SIAE	-0.665369	7.34627968415472	-4.37673	4.91450904689575e-05	0.01291142387114	1.86877499593334
CNTN4	-1.16603	5.37232795251321	-4.37567	4.93263560970338e-05	0.01291142387114	1.86546640838432
SLC18A2	-1.92374	6.86048129125472	-4.36615	5.09811229260899e-05	0.01291142387114	1.83581430090543
NME5	-1.21858	8.30295885336604	-4.36238	5.16506069089146e-05	0.01291142387114	1.82409108835445
DNAJB9	-0.870489	9.5144437707283	-4.35551	5.28948511941983e-05	0.01291142387114	1.80270269784213
KIAA0319	-1.20443	8.15875807672641	-4.35316	5.33264450010851e-05	0.01291142387114	1.79540137627286
CLSTN2	-1.69135	7.10865683726792	-4.3493	5.40436907179471e-05	0.01291142387114	1.7834
GNB5	-1.03136	5.67172715109811	-4.34444	5.49589843166891e-05	0.01291142387114	1.76830970073913
KATNA1	0.974238559833431	7.50208140302264	4.34187808268134	5.54485109279688e-05	0.01291142387114	1.7603432823821
ZDHHC11	0.956580183053083	9.91438085944528	4.33871352374745	5.60582561051917e-05	0.01291142387114	1.75051855979121
TSEN54	0.76189802376657	7.37157535941321	4.33605044598471	5.65764158475131e-05	0.01291142387114	1.74225343392772
SLC35D3	-1.46085	5.40723219632642	-4.32362	5.90575501282137e-05	0.0132764898512113	1.7037011714576
POGLUT2	1.00513232249091	5.62099378676226	4.30054832599135	6.39443184939054e-05	0.0136453587489209	1.63230582264901
FSD1L	-0.934532	5.82420955093962	-4.29916	6.42497540113585e-05	0.0136453587489209	1.62802701590408
ALDH1A1	-1.85097	11.109922644734	-4.29041	6.62128715530927e-05	0.0136453587489209	1.60100376224863
RND1	-1.3248	5.96597810742075	-4.28716	6.69583946548442e-05	0.0136453587489209	1.59095137311411
ARFGEF2	-0.987249	6.13386666619057	-4.28492	6.74758201424423e-05	0.0136453587489209	1.5840403827317
CPNE2	1.08163801174868	7.40951833200566	4.28216870442414	6.81162273215668e-05	0.0136453587489209	1.57556005646703
VHL	0.809985326038714	8.71889218352264	4.28093394510674	6.8405770141591e-05	0.0136453587489209	1.57175213535343
CARD10	1.1180994234742	6.65186218215472	4.27822607222607	6.90449330902481e-05	0.0136453587489209	1.56340313022593
PSEN2	-0.808394	7.95198370840189	-4.27185	7.05720740665341e-05	0.0136453587489209	1.54376493298123
RLIM	-1.01981	6.18163601898302	-4.26576	7.20633574758812e-05	0.0136453587489209	1.52499513303718
CNIH3	-1.1525	7.60702944941698	-4.26423	7.2443052339949e-05	0.0136453587489209	1.52027841726937
UBN1	0.98180648882698	8.3734649215283	4.26347576977495	7.26295594472439e-05	0.0136453587489209	1.51797063251339
RTL9	-1.39825	6.31946589026415	-4.25709	7.42362797159853e-05	0.0136453587489209	1.4983323670827
MECR	-0.8517	6.89944492298679	-4.25627	7.44465909979967e-05	0.0136453587489209	1.49579344607281
AR	-0.788127	6.77237294191321	-4.25301	7.52820513660877e-05	0.0136453587489209	1.4857781934842
PROM2	0.685636659443696	6.12772134679811	4.24745285138746	7.67278429085313e-05	0.0136453587489209	1.46870715737342
SMOC1	0.788091146031379	7.5016036723434	4.24486829537018	7.74095646669946e-05	0.0136453587489209	1.46076948589308
KDM4C	0.70842899863783	6.41387871591509	4.24297994696167	7.79113565533924e-05	0.0136453587489209	1.4549715373274
FUNDC1	-1.00567	9.10080141729811	-4.23663	7.96219793220022e-05	0.0137752471596709	1.4354840520074
DUSP10	0.855930724198242	6.79026748224717	4.23318744152883	8.05644952052462e-05	0.0137752471596709	1.42492564830422
SMAP1	-0.897364	8.5043840493717	-4.22739	8.21754582676346e-05	0.0137752471596709	1.40716287314463
ZNF212	0.881694765158358	8.19969534882076	4.22402078917396	8.3127247645008e-05	0.0137752471596709	1.39683179101505
TESK2	1.06372821097889	7.60459382097736	4.22367365564078	8.32258326603409e-05	0.0137752471596709	1.3957685052272
TRIM56	1.06781719301379	8.07225480430566	4.21614877315111	8.53909263265495e-05	0.0139799796992444	1.37273033508262
PDGFRB	0.965384329282992	8.82917768527359	4.20313518783874	8.92646432265229e-05	0.0144012207905843	1.33293724643575
PHF23	-0.956273	7.68493952079057	-4.19813	9.08005404285476e-05	0.0144012207905843	1.31763753521079
SNAP91	-1.20526	9.98643261176415	-4.19241	9.25831139153591e-05	0.0144012207905843	1.3002029997864
SOGA1	0.669482798903814	6.48125655651321	4.19020603722103	9.32814571138518e-05	0.0144012207905843	1.29346452464365
LNX1	-1.42497	5.92645033474717	-4.18922	9.35943508190982e-05	0.0144012207905843	1.29046175300697
GLRX5	-1.09633	10.8013681253151	-4.18806	9.39654723515478e-05	0.0144012207905843	1.28691321954265
AHSA2P	0.924369951971558	9.59203	4.18590270562826	9.46568090736849e-05	0.0144012207905843	1.28034025863402
RAB3C	-1.5927	7.05476778889057	-4.17632	9.77889085787695e-05	0.0145976597931793	1.2511529350649
CDK4	0.920177451917889	8.34248925740566	4.17603119054388	9.78863125156756e-05	0.0145976597931793	1.25026036828299
ICOS	1.13820376180557	3.80098134557925	4.16119730464411	0.000102940595524428	0.0150589458005078	1.2051283106515
C17ORF75	-1.34781	7.46838232599623	-4.16109	0.0001029791141583	0.0150589458005078	1.20479297113387
SCN9A	-0.809458	6.42708047926604	-4.15249	0.000106025297774974	0.0151480688462161	1.17866430188657
KCNJ2	0.999288401840763	9.67863663076792	4.15212913045746	0.000106153722175654	0.0151480688462161	1.17757936523069
NDE1	0.794825172852492	8.01058198797547	4.14914196308214	0.000107233246843113	0.0151480688462161	1.16851123823943
IMPA1	-1.08311	9.46673028433396	-4.1481	0.000107611430523511	0.0151480688462161	1.16535611901433
RIMS1	-0.798958	5.53460244307547	-4.14475	0.000108840855166274	0.0151792681529113	1.15517563705521
FGF12	-1.07766	8.04029141292076	-4.12792	0.000115212485983998	0.0155680293011595	1.10419807051414
SFTPD	-1.25878	5.63755832613585	-4.12651	0.000115762323233425	0.0155680293011595	1.0999324967511
RUNX3	0.853829587663051	5.85299852654906	4.12536930510859	0.000116211087800296	0.0155680293011595	1.09646608517457
GAL3ST1	1.12855419632669	8.29472611683774	4.12388174785628	0.00011679639563345	0.0155680293011595	1.09196511120699
DMRT2	0.97825328341818	5.85899804143585	4.12036890740017	0.000118189920983508	0.0156155841215228	1.08133952086608
PHACTR4	0.801096035346628	7.84936184535283	4.11627395748422	0.000119834654061165	0.0156952135606023	1.0689591788908
OR1D2	1.14460641475865	4.42757852830566	4.0994577658167	0.000126823783982272	0.0163926664708882	1.01818649418853
TMEM30A	-0.658983	9.06148702517359	-4.09826	0.000127336474378829	0.0163926664708882	1.01457341041253
MRPL15	-0.925413	9.8276942503849	-4.09355	0.000129371070754152	0.016513449726263	1.00037761116087
CPA4	1.00538183224428	5.0023758491566	4.08752159397896	0.000132021942057313	0.0167102058089684	0.982214661146565
ST3GAL3	-0.58957	6.98195462886415	-4.08159	0.000134680324309436	0.0167306907353766	0.964364443873847
NEDD4L	-0.676836	8.37288822239245	-4.0742	0.000138067041915616	0.0167306907353766	0.942129500532181
SGIP1	-1.01621	7.99431068143208	-4.07351	0.000138387062080801	0.0167306907353766	0.940056862383268
OLFM3	-1.54146	6.76860249050377	-4.07301	0.000138617822145057	0.0167306907353766	0.938565310222382
FRRS1L	-0.878906	6.8718276175434	-4.07156	0.000139294402811486	0.0167306907353766	0.934206463946758
PIP5K1B	-1.20208	6.93946097665094	-4.06797	0.000140983286911296	0.0167306907353766	0.923418019291102
HS2ST1	-0.854452	7.25488597075849	-4.06625	0.00014180136594174	0.0167306907353766	0.918238786173858
OCIAD2	-1.34816	9.46199277422641	-4.06029	0.000144661718423212	0.0167306907353766	0.90036301243344
DVL2	0.599840565079178	7.28463769556604	4.0566016876116	0.000146462227891424	0.0167306907353766	0.889291916092421
SCO1	-0.912132	7.36846505662075	-4.05626	0.000146630715095599	0.0167306907353766	0.888262915016377
KLHL13	-1.7293	6.76799385409434	-4.05614	0.000146689575716702	0.0167306907353766	0.887903715768026
ZNF563	1.09745360975015	5.1671270265717	4.05606878587394	0.000146723999213292	0.0167306907353766	0.887693712124537
KCNIP4	-1.39335	6.03056959319623	-4.05606	0.000146729594764722	0.0167306907353766	0.887659580635385
RNF14	-0.788073	8.61297591663208	-4.05165	0.000148913999195351	0.0167306907353766	0.874434159109341
SEC22A	-0.690498	7.21691165545094	-4.05119	0.000149141538338901	0.0167306907353766	0.873067752964272
ACSL6	-0.744896	5.71779058352641	-4.04845	0.000150516178365087	0.0167306907353766	0.864857119447012
MAGED1	-1.08583	10.4986769701094	-4.04736	0.00015106718496954	0.0167306907353766	0.86158712387174
C6ORF120	-0.986715	6.90316957902076	-4.0351	0.000157388032701585	0.0171227606634779	0.824909914961002
MID1IP1	0.884319066446922	10.3623032277717	4.03390961528843	0.000158017775343476	0.0171227606634779	0.821337181082279
BEND6	-1.05053	7.61137525456226	-4.02842	0.000160940435455991	0.0171458930744105	0.804941080966405
AP1AR	-0.79511	7.0330559101434	-4.02633	0.000162072411929119	0.0171458930744105	0.798670940134354
FOXD2	1.17133441464839	5.36483580932264	4.02589646840393	0.000162304673258852	0.0171458930744105	0.797389860728999
STXBP5	-0.842895	7.08697699819811	-4.02501	0.000162784670670608	0.0171458930744105	0.794748174717882
RGS7	-0.939314	7.40536050989811	-4.02193	0.0001644695304842	0.0172030560288404	0.785537033691853
FNBP4	0.601423251139885	8.32019660819245	4.01602109754543	0.000167742262459368	0.0174243721183655	0.767912832892509
KLHL7	-0.761527	7.5863969066434	-4.00581	0.000173546734591575	0.0178503737327015	0.737488136419408
PHLDB3	0.829894531397951	5.80316325824906	4.00269840498366	0.000175356995123675	0.0178503737327015	0.728208379113391
TAF4	0.745540817427276	7.0922077439283	4.00262697484768	0.000175398706177123	0.0178503737327015	0.727995696273401
C3ORF62	0.817736328545165	5.77147721076226	3.99820199316063	0.000178001367283384	0.0178747683308866	0.714824385470004
MARK1	-0.782478	7.85955128362075	-3.99666	0.000178915617590235	0.0178747683308866	0.710243516094812
TRIM38	0.859486816200294	6.03817012776981	3.99618730910877	0.000179198646790856	0.0178747683308866	0.708830159887818
EIF2B3	-1.0271	7.77101566781698	-3.99135	0.000182102257318915	0.0179018780586611	0.694458672547108
COPS8	-0.791401	7.84465126540189	-3.98909	0.000183479773624109	0.0179018780586611	0.687720971884688
FBXL14	-0.625655	7.30388015291509	-3.98714	0.000184670263774028	0.0179018780586611	0.681938877720875
RHBDF2	0.933694270848093	8.80036605312642	3.98583012875651	0.000185477199791515	0.0179018780586611	0.678040929834077
ZNF100	0.985444952488271	5.50265510051887	3.98543013496485	0.000185723879407043	0.0179018780586611	0.676852731407279
SRP68	-0.753261	8.17069770664717	-3.98328	0.000187054270352852	0.0179018780586611	0.670471765875034
RAP1GAP2	-1.34966	4.72874091105849	-3.9821	0.00018779024918792	0.0179018780586611	0.666961350883005
ARL6	-0.898791	5.22722973173585	-3.97548	0.000191963215909177	0.0180942288574063	0.64731525579549
TTC1	-0.788583	9.31115300740943	-3.97469	0.000192467659415016	0.0180942288574063	0.644969497425993
AMIGO1	-1.04812	7.00739982881887	-3.97321	0.000193411953661029	0.0180942288574063	0.640594912048734
IMMT	-0.821657	9.1637694879566	-3.96293	0.00020012100374096	0.0183919997003754	0.61011879495199
MTPAP	-0.655945	7.95473013495849	-3.96001	0.000202068493696008	0.0183919997003754	0.601464392602949
AGK	-0.699909	6.74802650019434	-3.95936	0.000202499815183024	0.0183919997003754	0.599558995766972
RNFT2	-0.924165	7.60249417550189	-3.95906	0.000202700302102132	0.0183919997003754	0.598674717241317
SMA4	0.818602977487683	7.7405271390434	3.95636796026545	0.00020451774344361	0.0184457859386087	0.590698485355165
ST18	0.88099629148006	7.66322283724906	3.95040648189507	0.000208593076636902	0.0186276387171723	0.573068982930831
CARD6	1.12845669726305	6.18335671644717	3.9482591006383	0.00021008011309095	0.0186276387171723	0.566722289348497
CLCN5	-0.724171	4.88566503331887	-3.94802	0.000210244229313457	0.0186276387171723	0.566024607638113
ARMH4	-1.37148	7.12662621576792	-3.94194	0.000214513695647443	0.0186660010196917	0.548064313835889
GADD45GIP1	-0.676164	8.54241375260377	-3.9409	0.000215250700085113	0.0186660010196917	0.545000375023521
FOXL2	0.996457915734606	5.52382196237736	3.94017063542406	0.000215773416108417	0.0186660010196917	0.542833680022267
SPA17	-0.828442	7.94343434599434	-3.93991	0.000215958670583106	0.0186660010196917	0.542067053235539
B4GALT6	-0.966009	6.73140280209623	-3.93743	0.00021773722764826	0.0186660010196917	0.53474042477588
IL27RA	0.772073627815251	6.12637198627359	3.93567330968781	0.000219002926143697	0.0186660010196917	0.529563026202127
SSTR1	-0.973774	5.82754714172264	-3.93519	0.000219352156452359	0.0186660010196917	0.528139777642341
SLCO2A1	1.47122476783959	5.53793382326038	3.93297678585915	0.00022096154016665	0.0186973186403937	0.521610217803111
FYCO1	0.81262339304194	7.74126876284528	3.92459149666114	0.0002271604605607	0.0190157614705286	0.496899136026168
ZYG11B	-0.680445	9.31716273496792	-3.92447	0.000227249838314643	0.0190157614705286	0.496547823959285
TCP11L1	-0.932725	6.7181342463566	-3.91504	0.000234427531114781	0.0193665468971921	0.468779071311346
SSH3	0.61007520654135	7.25587139665283	3.91419959967394	0.000235075158322707	0.0193665468971921	0.466315740365244
PAK3	-1.06702	8.22726838087736	-3.91391	0.000235299301698722	0.0193665468971921	0.465464772159645
ABCC3	0.93526848787566	4.90732297130377	3.91030906400056	0.000238105972251493	0.0194910443154999	0.454877612036177
DDX25	-1.03404	6.89024716271509	-3.90695	0.000240751509327848	0.0196007219991866	0.44501252315708
SYNJ2	0.677084005830794	8.84400078828868	3.90531887546787	0.000242048485715623	0.0196007219991866	0.440215902022628
RTN2	-0.926234	7.17515359690566	-3.90362	0.000243408005591517	0.0196054084503713	0.435215638270073
TMEM242	-0.652504	5.97479669145849	-3.89511	0.000250309275026768	0.0197399368218403	0.410258462406285
SUSD4	-1.09358	7.14189549210943	-3.89339	0.000251727457868891	0.0197399368218403	0.405215634987178
PIANP	-0.879807	7.04373112751132	-3.89127	0.000253488163202396	0.0197399368218403	0.398994456110877
SMARCD2	0.752443449085342	7.5735902752566	3.89054506796856	0.000254091995097117	0.0197399368218403	0.396870911646462
MSANTD3	-0.678747	8.58940657219245	-3.88908	0.000255314500346358	0.0197399368218403	0.392587121821561
MYRFL	0.806888163968329	4.94278292880566	3.88763482238157	0.000256531376981221	0.0197399368218403	0.388343490308408
DOK6	-1.36449	8.10657092553396	-3.88723	0.000256873430957423	0.0197399368218403	0.387154284819635
EIF5A2	-0.883263	7.53649567360943	-3.88271	0.000260712527654056	0.0198594713230401	0.373915228778857
ST8SIA1	-0.682774	7.67180066683396	-3.87901	0.000263893867378256	0.0198594713230401	0.363092135019551
POP4	-0.677705	8.80966135338868	-3.87882	0.000264059440384006	0.0198594713230401	0.362532444354303
MYO1C	0.712764628308214	7.81643258784151	3.87675090186556	0.000265855356701792	0.0198594713230401	0.35648423704908
CALN1	-0.821703	7.58165780199811	-3.87572	0.00026675695883112	0.0198594713230401	0.35346333514651
TRMT10C	-1.07009	8.1306371749717	-3.87463	0.000267712218128985	0.0198594713230401	0.350273832255867
TTPAL	-0.889744	7.84369580370377	-3.87368	0.0002685447932157	0.0198594713230401	0.347503279111772
SYNJ1	-0.762033	7.75150601285472	-3.87319	0.000268977038235307	0.0198594713230401	0.34606830559487
PPP2R1A	-0.966707	9.72514501581321	-3.8693	0.000272420791431296	0.0199449536992797	0.334717842525847
ARAP3	0.805422515323753	7.13346317002642	3.86889897642502	0.000272783193603215	0.0199449536992797	0.333531782493348
ATP8A2	-0.883784	8.4235890492717	-3.86678	0.000274678859188153	0.0199797770265145	0.327353410636539
KLHL1	-1.76135	7.8017042936566	-3.86541	0.000275912469892114	0.0199797770265145	0.323355805175541
PCDH18	-0.919945	6.10903299136604	-3.85818	0.000282517075208091	0.0202632008894489	0.302254267878997
CDH8	-1.09749	7.21750822041321	-3.8554	0.000285098145485415	0.0202954501366749	0.294142357545743
UHMK1	-0.82773	8.51338339729434	-3.8548	0.000285661627205887	0.0202954501366749	0.292381245249407
CCDC24	-0.787955	6.57944288926981	-3.84899	0.000291135671653715	0.0205872558049214	0.275452213112322
MYO1E	1.05851575253343	6.18113485957358	3.84737395007495	0.000292675707014515	0.0205994462572553	0.270747182773598
SDC2	-1.04584	7.89928139826226	-3.84555	0.00029442234495787	0.0206259970221183	0.265440995730464
TDP2	-1.05531	7.69999611416792	-3.8394	0.000300393384550927	0.0208914736438508	0.247537496136736
ACTR5	0.649479090703521	6.45939691540377	3.83843916842126	0.000301335591032359	0.0208914736438508	0.244745134534981
NR2C2	-0.793685	6.66321730720377	-3.83739	0.000302372942129828	0.0208914736438508	0.241680938168788
NLGN4X	-0.714544	6.33233	-3.83513	0.000304604003971559	0.0209495228667562	0.235126353039718
SCO2	-0.90428	6.62567894129434	-3.83306	0.000306666911637196	0.0209955319230884	0.229108613592513
TMEM204	0.87190486549795	7.98945905995849	3.83112989744446	0.000308602368722603	0.0210324383606328	0.223499573043045
NUMA1	0.629366422453374	6.0456741571717	3.82814264709987	0.000311620409594413	0.0210663195810072	0.214823385787499
SYT1	-1.4116	9.60994602759245	-3.82787	0.000311896777756248	0.0210663195810072	0.214033118662863
PCDH17	-0.701316	9.31933269641509	-3.82615	0.000313645909523527	0.0210898870055507	0.209047803808426
CAMK2D	-0.621298	6.94563788449057	-3.82309	0.000316793761823787	0.0212068784026217	0.200145959077208
SMPX	-1.61374	6.26965187349434	-3.8216	0.000318334318234658	0.0212157146073027	0.195821783061589
GGH	-0.964595	7.71687886484717	-3.81443	0.000325843970306502	0.0215535912821301	0.175040005828101
ANK1	-1.10557	7.62627937841887	-3.81386	0.00032644161153658	0.0215535912821301	0.173406882175946
GBE1	-1.24608	9.85092502179811	-3.81127	0.000329209298483928	0.0215535912821301	0.165882870272475
CD79B	0.703958807499417	5.27147894076981	3.81048797726908	0.00033004365484769	0.0215535912821301	0.163627136695248
SLCO2B1	0.757761406899709	8.8266067786566	3.80969007571531	0.000330900498544046	0.0215535912821301	0.161316570764345
GLO1	-0.836286	9.03657195423585	-3.80502	0.000335955933730258	0.0215535912821301	0.147805424005273
PRKACA	-0.816564	5.25070105330566	-3.80487	0.000336116741899204	0.0215535912821301	0.147379012673561
RGS6	-0.866379	6.74659655586226	-3.80276	0.000338436703607331	0.0215535912821301	0.141249962140434
NCSTN	0.628026870967739	9.41109282519811	3.8022869407947	0.000338952902961976	0.0215535912821301	0.139891977620042
SLC35G2	-0.940052	7.71697191008868	-3.80221	0.000339034629477278	0.0215535912821301	0.139677167508162
CNTN1	-0.845305	7.85173463734906	-3.80211	0.000339144943159264	0.0215535912821301	0.139387301448289
NUDT10	-0.936852	5.65803535596038	-3.79979	0.000341710815945696	0.0216254130662776	0.132671710793002
YAF2	-0.741157	7.39347243542641	-3.79743	0.000344336008263823	0.0216724717914396	0.12585317295285
GPT	1.13644093219531	7.23131976515283	3.79533177862325	0.000346688996961363	0.0216724717914396	0.119785948458789
PSMD8	-0.774062	8.71761185656226	-3.79244	0.000349951489758271	0.0216724717914396	0.111441752278856
XKR4	-1.04723	7.29747	-3.79156	0.000350954502131492	0.0216724717914396	0.108892159870578
MTHFD1	-0.709298	7.27879870052264	-3.79087	0.000351741334021694	0.0216724717914396	0.106897210919587
RPS6KA6	-0.750706	4.92574424180377	-3.78931	0.000353527226947499	0.0216724717914396	0.102385835734996
NIPSNAP3B	-0.897657	5.78137834656981	-3.789	0.00035388218140187	0.0216724717914396	0.101491911476407
CROT	-0.740134	6.28936282662641	-3.78798	0.000355045455348772	0.0216724717914396	0.098568610394608
MYO1D	0.841771763857478	6.63833191551698	3.78470213981376	0.000358840081525709	0.0216724717914396	0.0890992940504498
MRPL4	-0.690108	6.55235456816226	-3.78467	0.00035887306466889	0.0216724717914396	0.0890174286038627
ARHGAP17	0.791263496473022	8.22968711411887	3.78394497979229	0.000359721016323191	0.0216724717914396	0.0869153749127305
PLCH1	-0.969159	5.55416987969623	-3.78213	0.000361843396945569	0.0217134870310524	0.0816758212219542
APEH	-0.831853	8.20852153707925	-3.77429	0.000371135663109223	0.0221037467617062	0.0590941886736012
TRMT5	0.759111883890617	7.57212530270189	3.77342549319749	0.000372176646298577	0.0221037467617062	0.0565999623264402
ACHE	-0.851422	6.23510991821698	-3.77295	0.000372749414252648	0.0221037467617062	0.0552305860002491
ACTR6	-0.725731	9.2426242185283	-3.76867	0.000377947779583151	0.0222140913793764	0.0428982654348129
CNST	-0.795566	7.90480782889245	-3.7682	0.000378516550218301	0.0222140913793764	0.0415593186140644
UTP6	0.68100712217097	8.3205432685151	3.76772874174418	0.000379093330551785	0.0222140913793764	0.0402035823267219
UQCC1	-0.703976	8.23088341143585	-3.76578	0.000381484439004847	0.0222140913793764	0.0346052777847721
NIPSNAP1	-1.00516	7.84440930110377	-3.76538	0.000381984442123123	0.0222140913793764	0.0334390851857993
HMGCLL1	-0.899575	6.79696387773208	-3.76097	0.000387456932416283	0.0224361799859927	0.0207747058089938
PCSK1	-1.44302	7.14775932132075	-3.75991	0.000388782563825793	0.0224361799859927	0.0177340317128758
PIAS4	0.724465119783872	7.02528674480755	3.75270986451852	0.000397923705573542	0.0228296594309444	-0.00295367
PARPBP	-0.830303	5.45060697266226	-3.75216	0.000398632348316185	0.0228296594309444	-0.0045374
ACOT7	-1.16355	8.76148776523774	-3.74802	0.00040398475285358	0.0229848682947878	-0.0164086
ANKRD6	-0.704153	6.23850841400566	-3.74771	0.000404394509236407	0.0229848682947878	-0.0173109
BICD1	-0.645634	6.72470478492264	-3.73981	0.00041480762879338	0.0234880921236312	-0.0399366
DNM1L	-0.723929	8.5287526975434	-3.73554	0.000420544672571609	0.0237237597688149	-0.0521591
C21ORF62-AS1	0.900328972321115	4.95373240433962	3.73412509030911	0.000422466649049336	0.0237432562238101	-0.0562163
SEMA6A	0.752803353676246	8.74154831639811	3.7323403847939	0.00042489832603959	0.0237911471628562	-0.0613228
BLVRA	-0.669495	9.54887128783962	-3.7294	0.000428933418076646	0.0239281301595202	-0.069732
VAV3	-1.0722	6.98768058494906	-3.7251	0.000434898171447691	0.023966878206068	-0.0820179
MRPL2	-0.804127	7.49368508220943	-3.72481	0.00043530257352666	0.023966878206068	-0.0828447
USP8	-0.741228	8.3408859269717	-3.72427	0.000436062232921346	0.023966878206068	-0.0843958
RIPK3	0.897690480258945	4.49690160603396	3.72396913683572	0.000436484106736907	0.023966878206068	-0.085256
DLD	-0.935948	9.03617744594906	-3.72306	0.00043775832414375	0.023966878206068	-0.0878491
MTSS1	0.624505874537541	7.98969436163774	3.72205507834548	0.000439175301080519	0.023966878206068	-0.0907238
PAK6	-0.757952	6.88441729701509	-3.71954	0.000442735079591148	0.024019837072494	-0.0979046
DDX39A	1.02507570200176	8.5778634971434	3.71911840428006	0.000443335194937813	0.024019837072494	-0.0991095
PHF14	-0.693723	7.38096087622264	-3.71488	0.000449406633473028	0.0241761848728625	-0.111207
VWA1	0.620584306105573	7.25128335551887	3.71486225445545	0.000449431135599621	0.0241761848728625	-0.111256
PNLDC1	0.911848713121703	5.12126133034906	3.71147981913975	0.000454332783118206	0.024290434528392	-0.120903
CCNA1	-1.29694	6.45695698566038	-3.71056	0.000455677212679177	0.024290434528392	-0.123531
SCN2A	-0.929818	8.70851491125094	-3.70906	0.000457877976559039	0.024290434528392	-0.127815
PEX7	-0.77033	7.7813768353434	-3.70862	0.00045851289569813	0.024290434528392	-0.129048
GLMN	-0.746265	6.60345752019623	-3.70764	0.000459964475707981	0.024290434528392	-0.131858
LXN	-1.34342	6.66642328151132	-3.70541	0.000463257253429302	0.024290434528392	-0.138201
PTGDR2	0.824866958109389	6.10858700940189	3.70437187114714	0.000464800400423394	0.024290434528392	-0.141158
TAGLN3	-1.49222	9.70460023997736	-3.70335	0.000466319999563179	0.024290434528392	-0.144061
NBEA	-0.801686	8.80801879897358	-3.70279	0.000467158549405966	0.024290434528392	-0.145658
SLC52A3	1.09320405198329	6.3674739635434	3.70180813668097	0.000468632208361267	0.024290434528392	-0.148459
INPP5D	0.643275246715836	7.42034903803019	3.70057151907949	0.000470491262672008	0.024290434528392	-0.151979
MAP2	-0.984894	8.23091845070377	-3.69772	0.000474811585290879	0.0244082324151919	-0.160105
EIPR1	-0.933759	8.58362949746038	-3.69374	0.000480887807683714	0.0246365039433065	-0.17141
CACNA1E	-0.8299	6.50741847253396	-3.69001	0.000486657376345317	0.0247312687313417	-0.182012
CHD5	-1.11648	7.42460018386038	-3.68988	0.000486860085843595	0.0247312687313417	-0.182382
PCDH7	-0.596465	6.24902142386415	-3.68936	0.000487663445306632	0.0247312687313417	-0.183847
ETNK1	-0.766086	6.55078096240566	-3.68472	0.000494956738762974	0.0249456048757203	-0.197042
PTPN4	-0.718342	6.92572418956226	-3.6836	0.000496735210120084	0.0249456048757203	-0.20023
PLCG2	0.610157398809972	7.29707888873962	3.68197880826512	0.000499306697649613	0.0249456048757203	-0.204819
KIAA0513	-0.664153	8.32068373274717	-3.68144	0.000500170805501762	0.0249456048757203	-0.206356
GBP4	1.0870049082176	7.29365265294717	3.67893810511157	0.000504176895675284	0.0249799750087537	-0.213445
PPM1E	-1.07087	7.05024	-3.67476	0.000510938107851666	0.0250647283160141	-0.225283
SDHAF4	-0.889125	6.79013671552076	-3.67438	0.000511563089004589	0.0250647283160141	-0.226369
PALD1	0.939352624668627	8.72073682712264	3.67408463600082	0.000512044720548319	0.0250647283160141	-0.227205
CCDC28A	-0.810996	9.98567651221698	-3.67378	0.000512543906608176	0.0250647283160141	-0.228071
WDR17	-0.727936	5.71648830433774	-3.66935	0.000519824603635743	0.0252428846817644	-0.240604
MAP3K11	0.785845007147508	7.40554946049623	3.66796693026111	0.000522129176157344	0.0252428846817644	-0.244534
CYP2S1	-1.36247	6.12311141196415	-3.66793	0.000522184309857326	0.0252428846817644	-0.244628
CHN1	-0.789884	10.9530730270585	-3.66749	0.000522915880472765	0.0252428846817644	-0.245872
SMTN	0.666263305604986	5.76517473597736	3.66629	0.000524923726641082	0.0252428846817644	-0.249277
ATAD1	-0.698025	8.09325271216604	-3.6655	0.000526242583327182	0.0252428846817644	-0.251506
HSPA2	1.09201092644428	11.0656596492075	3.66448043576072	0.000527960914343344	0.0252449120375856	-0.254402
KCNJ6	-1.55057	8.92133523488302	-3.66105	0.000533764613953136	0.0254416538460827	-0.264114
FIG4	-1.10948	7.57058365233585	-3.65995	0.000535625471598807	0.0254498134171017	-0.267206
GNAL	-0.833782	6.00571574900566	-3.65071	0.000551602974747357	0.0259695832339116	-0.293313
GMPR2	-0.750734	7.93701958676415	-3.6499	0.000553025555361345	0.0259695832339116	-0.2956
STYK1	-1.13384	5.4863657431434	-3.64965	0.000553461440584625	0.0259695832339116	-0.2963
AKTIP	-0.663266	9.10391443470943	-3.64423	0.000563087319669765	0.0263391963008261	-0.311611
RASGEF1A	-0.691105	7.7844082056566	-3.64216	0.000566792361385581	0.0263882026010123	-0.317435
GLMP	-0.621486	8.20811415313396	-3.64169	0.000567638935249502	0.0263882026010123	-0.31876
OCRL	-0.837564	7.87702124692642	-3.64068	0.000569469196536967	0.0263918308868917	-0.321618
CTH	-0.715103	7.12051849080943	-3.63921	0.000572120989163277	0.0264333936772309	-0.325743
SRRM4	-0.925778	6.74210722339057	-3.63467	0.000580420142308734	0.0265675004376794	-0.338529
ACTC1	-1.06332	6.33467554487925	-3.6344	0.000580929983772123	0.0265675004376794	-0.339309
PNMA3	-0.887676	8.57570725918679	-3.63413	0.000581418908915027	0.0265675004376794	-0.340056
SFSWAP	0.679579232810267	8.53663377835472	3.62884454769461	0.000591246170534063	0.0269043801226105	-0.354934
DHDDS	-0.906932	7.25286017724717	-3.62764	0.000593506654263064	0.0269258952605731	-0.358321
SLC7A9	0.877923015796482	5.32322812686038	3.62611521504489	0.000596380659256192	0.0269683218140019	-0.362609
FBXL15	-0.896461	9.07419739354906	-3.62453	0.00059937636581344	0.0269683218140019	-0.367056
TMEM39B	0.63366197145015	6.76845115109434	3.62411434160876	0.000600171747388799	0.0269683218140019	-0.368233
C12ORF54	-0.702974	5.98581038918113	-3.62336	0.000601603779677641	0.0269683218140019	-0.370349
FMO3	0.838395712710557	4.98454831936415	3.62217630444688	0.000603865689929104	0.0269893917558225	-0.373679
NETO2	-0.869399	7.69885361456038	-3.61997	0.000608094737301132	0.0269985702683941	-0.379873
APOOL	-0.755388	6.37309140658302	-3.61902	0.000609926704305484	0.0269985702683941	-0.382542
B4GALNT1	-0.909021	6.93231089029245	-3.61862	0.000610708276104922	0.0269985702683941	-0.383679
PLOD3	0.631716636643691	8.41607654825472	3.61818432074926	0.000611542961667441	0.0269985702683941	-0.384891
CADPS	-1.16819	7.66603074049057	-3.61741	0.00061303353019458	0.0269985702683941	-0.387051
LRPPRC	-0.730124	8.68472991840566	-3.60971	0.000628142347127965	0.0274270645778389	-0.408655
PLD3	-1.16431	6.93934572694906	-3.6095	0.000628558485363035	0.0274270645778389	-0.409242
IST1	0.757062691805283	9.73667471137925	3.60826876372333	0.000631017133093921	0.0274270645778389	-0.412706
PSMG1	-0.874566	8.77031474278113	-3.60704	0.000633469744337308	0.0274270645778389	-0.416148
ALKBH3	-0.972548	7.77750938099057	-3.60604	0.000635484669486632	0.0274270645778389	-0.418965
MUSTN1	0.826766223953668	7.32417239488113	3.60537577472101	0.000636809496395753	0.0274270645778389	-0.420812
POLR2E	-0.640154	8.59711012060377	-3.60487	0.000637819666569134	0.0274270645778389	-0.422219
TRAF3IP1	-0.733812	7.48292885175094	-3.60388	0.000639828689130753	0.0274270645778389	-0.425008
SYT14	-1.16527	3.71659084816038	-3.60307	0.000641458896973187	0.0274270645778389	-0.427266
SLC9A3R2	1.01038795083636	7.34557083548491	3.60241336306306	0.000642793373786823	0.0274270645778389	-0.429109
CPLX2	-0.878759	7.65528777008868	-3.59804	0.000651733622538246	0.0276020964187371	-0.441362
ATP6V1C1	-0.828964	7.92701032716604	-3.59779	0.00065223920770007	0.0276020964187371	-0.442049
NDFIP1	-0.738126	9.39531	-3.59772	0.000652393196459328	0.0276020964187371	-0.442259
DNAJC27	-0.670429	8.10719145211321	-3.59632	0.000655263919929924	0.0276458968122816	-0.446153
MYO10	0.635865983647509	9.04080471421321	3.59537704661835	0.000657221879675247	0.0276510501443256	-0.448799
ENPP1	-0.71497	6.44559360104906	-3.59258	0.000663051291374131	0.0278186032052289	-0.456631
CBWD2	-0.918465	5.69046835963208	-3.59133	0.000665650382186967	0.0278500723791669	-0.460101
ANAPC13	-0.736002	9.07009891735472	-3.59004	0.000668367927130261	0.0278863094693518	-0.463714
RRP1B	0.610850790201762	7.20286929706226	3.58568860591789	0.000677594662879648	0.0281931790394842	-0.475872
ECE2	-0.71625	7.54793602678113	-3.58426	0.000680658475032823	0.0282291392312074	-0.479872
RIT2	-1.11729	7.36525071150943	-3.58293	0.000683505701701763	0.0282291392312074	-0.483573
LRRC7	-0.752942	5.62813237792642	-3.58266	0.000684081517686276	0.0282291392312074	-0.48432
LRRTM2	-0.871929	8.00187	-3.57821	0.000693727766562488	0.0283243368404908	-0.496734
DUSP1	0.896488221283871	9.65010156009057	3.57741535520924	0.000695466588015277	0.0283243368404908	-0.498954
RAPGEF3	0.744564256670674	8.58785742078679	3.57665774159936	0.000697125446278488	0.0283243368404908	-0.501066
ATP6V1G2	-0.728592	10.6343836027679	-3.57647	0.000697535148377804	0.0283243368404908	-0.501587
FCRLB	-1.19638	6.97512761343774	-3.57641	0.000697671555425714	0.0283243368404908	-0.50176
RFFL	0.674646034074192	7.89043358108113	3.57512591930943	0.000700491020949256	0.0283623541869293	-0.505335
SLC2A13	-1.03803	7.9868988223566	-3.57341	0.000704283307366928	0.0284352271810275	-0.510121
EN1	-1.29121	7.04938656117925	-3.57256	0.000706160027039928	0.0284352271810275	-0.51248
SHANK2	-0.609533	6.3236043051717	-3.57175	0.000707954467725754	0.0284352271810275	-0.51473
GUSB	0.802998821198829	8.88939029797736	3.56624671482827	0.000720306475652117	0.0288544046177452	-0.530061
GPR22	-1.00329	4.80197318113208	-3.56408	0.000725224561786955	0.0289743563650799	-0.536091
CLGN	-1.0084	5.82951793654151	-3.56135	0.000731470807091345	0.0291465960222483	-0.543691
UCHL5	-0.64429	7.5453591032717	-3.55984	0.000734928644833983	0.0292071114735869	-0.547871
GNG11	0.723276964288855	9.12583798516038	3.55669782837852	0.000742211700000768	0.0294179078133544	-0.556609
RPL12	0.585998479529326	11.9953068271038	3.55528746988336	0.000745500337326406	0.0294179078133544	-0.560526
BORCS5	-0.645898	7.28846853288113	-3.55431	0.000747797794220672	0.0294179078133544	-0.563252
DCLK1	-0.781129	7.77157304848679	-3.5542	0.000748045325488963	0.0294179078133544	-0.563545
MICA	0.908915327640765	6.85352987862264	3.55283370793282	0.000751255040893987	0.0294671964217324	-0.567339
FHL1	-0.685417	8.73717960770566	-3.55078	0.000756113881539076	0.0295726272651229	-0.57305
ELOC	-0.744423	9.07811567241321	-3.55004	0.000757869746669596	0.0295726272651229	-0.575105
HMGN2	0.691305289778008	9.98030817144906	3.54775849738595	0.000763292167826595	0.0296152872257079	-0.581421
DBR1	0.65141731925777	6.88824302534717	3.54651861913174	0.000766260625124871	0.0296152872257079	-0.584859
ME3	-0.908038	6.71900831782075	-3.54595	0.000767631239263479	0.0296152872257079	-0.586443
PKIA	-0.832108	9.10677376860377	-3.54489	0.000770168630386503	0.0296152872257079	-0.589366
MCM7	0.67525607514135	8.85166398614528	3.54464783757347	0.000770760363330069	0.0296152872257079	-0.590046
PDHX	-0.875437	9.04846016543774	-3.54281	0.000775202499458948	0.0297101782362612	-0.595136
ARHGDIG	-1.06629	5.87276945278868	-3.53884	0.000784893970186694	0.0300052613678984	-0.606141
PIGZ	-0.913191	7.87305789380755	-3.5345	0.000795615890452575	0.0301951954958694	-0.618156
FOXA1	-1.40426	6.64985008594528	-3.53309	0.000799112593951591	0.0301951954958694	-0.62204
FAM53B	0.687683204087979	7.15627237548113	3.53300319439417	0.000799339286434114	0.0301951954958694	-0.622291
JUP	0.843038198865986	7.37486411520377	3.53278431479696	0.000799886004704016	0.0301951954958694	-0.622896
FOXD1	1.1006491448393	6.55424885981509	3.53109879326192	0.000804108038566442	0.0302786881922194	-0.627558
CRYGC	-0.934948	4.26211980140943	-3.52838	0.000810965058713937	0.030384707347101	-0.635077
DDX41	-0.739585	8.37685324713208	-3.52832	0.00081112364131297	0.030384707347101	-0.63525
C9ORF72	-0.813893	6.97712307559811	-3.52743	0.000813378482146158	0.030384707347101	-0.637708
KIF3A	-0.834849	8.27882626768679	-3.52635	0.000816121163101712	0.030384707347101	-0.640688
LCK	0.901001603709092	4.68621792760943	3.52477143394074	0.000820147243660519	0.030384707347101	-0.645045
COQ8A	0.611085493855722	8.34662426119434	3.52413154993726	0.000821786117826788	0.030384707347101	-0.646812
RBFOX2	-1.03549	8.00822457056038	-3.52353	0.000823333764832361	0.030384707347101	-0.648478
SRPRB	-0.587683	8.95196277371509	-3.52175	0.000827925520762156	0.030384707347101	-0.653401
MUTYH	0.734555235613786	7.65619653753396	3.52061653342505	0.000830844480136075	0.030384707347101	-0.656517
RELN	1.02788438626393	8.08825902733019	3.52046540715408	0.000831236060544268	0.030384707347101	-0.656934
DISP2	-0.994756	7.70250597918679	-3.51943	0.000833930281051021	0.030384707347101	-0.659799
TMEM35A	-1.22881	7.92639030852642	-3.51942	0.000833952801780347	0.030384707347101	-0.659823
CCNJ	0.639135036855131	6.4958989117566	3.51937814797577	0.000834058414105371	0.030384707347101	-0.659935
STX1A	-0.921806	7.22572499031698	-3.51895	0.000835165903711315	0.030384707347101	-0.661109
ATOH8	0.92623704919355	7.14587801892453	3.51565437138386	0.000843793951478748	0.0306076237814052	-0.670207
C18ORF54	0.704124728477715	6.15672450125283	3.51489227545326	0.000845799668016922	0.0306076237814052	-0.672308
CEP170	-0.722484	6.44500955140189	-3.51397	0.00084822505597253	0.0306076237814052	-0.674843
PCYOX1	-0.730907	8.22117552628868	-3.51352	0.000849421507145623	0.0306076237814052	-0.67609
AP1S1	-0.687439	6.59322044921509	-3.51232	0.000852603806777977	0.0306489702570164	-0.6794
SNTG1	-0.933312	5.68642466506038	-3.50804	0.000864042337165367	0.0308632370564953	-0.691194
ANKS1A	0.980737235880058	9.32397	3.50543194863009	0.000871078115339999	0.0308632370564953	-0.69837
GATA2	0.621030446592086	5.55495843320566	3.50526802871377	0.000871522381854035	0.0308632370564953	-0.698822
NRXN1	-0.740509	7.13338474783208	-3.50476	0.000872907913030606	0.0308632370564953	-0.700227
APAF1	0.702681823900591	6.84909256315283	3.50325075585264	0.00087700738812605	0.0309116004935184	-0.704373
ELOVL4	-1.26441	8.23536756172264	-3.50076	0.000883826448588078	0.0309116004935184	-0.711226
EPHA5	-1.0297	6.37476049754528	-3.49913	0.000888302431901954	0.0309116004935184	-0.715695
ATXN7L2	0.867413322732554	6.38946212580755	3.49810568436851	0.000891145858700131	0.0309116004935184	-0.718523
INSM2	-1.30117	6.39442851704151	-3.49768	0.000892320722455648	0.0309116004935184	-0.719688
KCNQ3	-0.872462	6.63585439075094	-3.4974	0.00089309308169878	0.0309116004935184	-0.720454
NDUFS1	-0.615725	8.39323569276981	-3.4972	0.000893646355635433	0.0309116004935184	-0.721002
CRMP1	-1.05515	7.7205580176434	-3.49715	0.000893807897917701	0.0309116004935184	-0.721161
JAKMIP3	0.966868778593549	8.65849530194151	3.49678900887326	0.00089479868644098	0.0309116004935184	-0.722142
FUCA2	-0.826999	7.72783560179245	-3.49146	0.000909738168778802	0.0311511931689713	-0.736789
PYGO2	0.667851393282698	8.68687045290377	3.49141538319906	0.000909854658716909	0.0311511931689713	-0.736902
ZFPM2	-1.03113	6.37275304404151	-3.49136	0.000910006970810475	0.0311511931689713	-0.73705
RSPO2	-1.60749	7.51726719864717	-3.48842	0.000918350357646804	0.0313655172038008	-0.745123
DIPK1B	-0.610515	7.61558373497736	-3.48599	0.000925312007563259	0.0315317861038865	-0.751802
KLF15	0.671998582737832	6.93417339444528	3.47926576633315	0.000944787743714093	0.0318956811960703	-0.770222
TJAP1	0.835281168300291	9.51162	3.4792641403621	0.000944792502890507	0.0318956811960703	-0.770226
DLK1	-1.66022	6.98255182751509	-3.47913	0.00094518449068243	0.0318956811960703	-0.770593
LGALS3	0.684386365673317	8.19170001280377	3.47685272798962	0.000951875752155753	0.0320025727209151	-0.776831
DMXL2	-0.77384	6.17352341290566	-3.47573	0.000955195375982147	0.0320426564655748	-0.779909
NUDT11	-0.826069	7.95723584529057	-3.47315	0.000962836386008996	0.0322272036579278	-0.786953
GRIN3A	-0.935182	7.14961396648302	-3.47089	0.000969592749135391	0.0323813879988409	-0.793135
VPS26B	-0.683233	7.33710273683774	-3.4681	0.000978017794144877	0.0325626576988103	-0.800783
GABRB3	-0.741659	6.46147450779434	-3.46755	0.000979668422459706	0.0325626576988103	-0.802274
SLC26A10	0.771161845503523	5.7559751809566	3.46615974730261	0.00098389706715522	0.0325626576988103	-0.806081
TM2D2	-0.808705	8.16830313791698	-3.46606	0.000984208107763028	0.0325626576988103	-0.806361
PREX1	0.763402528978014	9.44461654225472	3.46463552070317	0.000988543946644492	0.0325626576988103	-0.810246
OPTN	-0.775175	10.8776021985358	-3.46447	0.000989040952399239	0.0325626576988103	-0.81069
DLAT	-0.643455	7.98489777177925	-3.45725	0.00101134772076319	0.033187188170229	-0.830402
DPP10	-0.724817	6.39820423464528	-3.45044	0.0010328391983219	0.0337453882974501	-0.848982
SOX13	0.63008997567742	7.00261759232075	3.44789361299601	0.00104097442329223	0.033852760828146	-0.855914
LRRC20	-0.734888	7.07706507388491	-3.44741	0.00104252863661648	0.033852760828146	-0.857232
POGK	0.619667548958363	9.02968316639245	3.44730398160636	0.00104286821300357	0.033852760828146	-0.85752
SLC1A6	-1.03596	4.90193400865849	-3.44567	0.00104812960756419	0.0338986537952725	-0.861966
DRD2	-0.90012	6.51647241982075	-3.44547	0.00104878320731622	0.0338986537952725	-0.862516
ZNF565	0.755442361723462	8.39415919282453	3.44359335263612	0.00105486127987217	0.0339772517019256	-0.867621
PPP2R2B	-0.634959	10.2819174721491	-3.44265	0.00105792965797673	0.0339772517019256	-0.870187
MUS81	0.670791801429328	8.42984010354528	3.44231931483028	0.00105900915740895	0.0339772517019256	-0.871088
RBM14	0.602080373985044	8.01504099006415	3.44182378884708	0.00106062661244554	0.0339772517019256	-0.872436
ACOT8	-0.709196	7.26187327531698	-3.44064	0.00106449841290459	0.0339772517019256	-0.875654
ATP5MPL	-0.645263	9.74657083862264	-3.43642	0.00107841951231352	0.0342252327125925	-0.88713
IGFBP7	0.625485568854545	10.8644056297528	3.43548695938708	0.00108151838362624	0.0342252327125925	-0.889664
RERG	-1.02016	7.36552855276604	-3.43526	0.00108227263988467	0.0342252327125925	-0.89028
PARL	-0.599045	8.10507107901321	-3.43486	0.00108359934648163	0.0342252327125925	-0.891362
ZNF385D	-1.12135	7.48273206763208	-3.43246	0.00109163958462671	0.0343586233171647	-0.89789
GNRH1	0.784121409563931	6.17427956846792	3.4316748227594	0.0010942738732983	0.0343586233171647	-0.900019
TMEM130	-1.05934	9.37352054669623	-3.43129	0.00109556061064401	0.0343586233171647	-0.901056
CDK14	-0.737705	9.37868139691321	-3.4308	0.00109723129833729	0.0343586233171647	-0.902402
RPF2	-0.59275	9.16722337433585	-3.42947	0.00110172529342903	0.0344277725510956	-0.906011
MAMDC2	-1.07026	5.5329696148717	-3.42821	0.0011059803585767	0.0344891845980999	-0.909415
NKIRAS1	-1.05817	9.00323144649434	-3.42644	0.00111202259461115	0.0346059593389113	-0.914226
RAB39B	-0.907905	6.76682358740377	-3.42525	0.0011160949042345	0.0346085324307962	-0.917453
FXR2	-0.798672	6.7592862231566	-3.42453	0.00111855677630355	0.0346085324307962	-0.919398
MAPK9	-0.889836	7.80880921130755	-3.4244	0.00111899849248425	0.0346085324307962	-0.919747
GTF3C5	0.639684744142818	8.30859578056981	3.42200111656467	0.00112728542843477	0.0347933875473043	-0.926261
TAF13	-0.858415	7.71384285024528	-3.41964	0.00113549560328992	0.034853887598558	-0.932667
BABAM2	-0.750246	7.05337473173396	-3.41938	0.00113639461990023	0.034853887598558	-0.933365
NRXN3	-0.923351	8.95868481640189	-3.41925	0.00113684741625963	0.034853887598558	-0.933717
PTPRN2	-1.00687	7.22488710495849	-3.41866	0.00113890806544115	0.034853887598558	-0.935316
IQCN	0.799795389413492	5.73687942182075	3.41483274351812	0.00115235393983508	0.034853887598558	-0.945675
LIMS2	0.871070151265103	7.67358526246981	3.4140440963796	0.0011551439424198	0.034853887598558	-0.94781
ST6GALNAC5	-0.906632	6.09266063687547	-3.41381	0.00115598086561673	0.034853887598558	-0.948449
CEACAM1	0.592391091566864	5.30979969175094	3.41344012056723	0.00115728495773398	0.034853887598558	-0.949444
RBM5	0.615721817799121	9.08791090558491	3.41293980650365	0.00115906135199405	0.034853887598558	-0.950798
LYSMD4	0.761550303204692	6.03573239577925	3.41287875255031	0.00115927830437121	0.034853887598558	-0.950963
TMEM70	-0.832417	7.46475872330566	-3.4124	0.0011609709183694	0.034853887598558	-0.952251
EME1	0.72896687768182	5.72436528780189	3.41090324765657	0.00116631896494391	0.0348553497023515	-0.956307
FAM171A1	0.830729854019063	11.3152960929057	3.40616555954351	0.00118336940012105	0.0352948710982639	-0.969114
BCL2L12	0.682426581252788	6.39661070898491	3.40548119211931	0.00118585179276473	0.0352990112700046	-0.970963
GSS	-0.868392	8.45243764376226	-3.4047	0.00118869705499599	0.0353139152709065	-0.973078
PFN2	-0.617176	10.3512103510736	-3.40103	0.00120213432442818	0.03553039256287	-0.982996
TIMM8A	-0.752414	7.90996769203962	-3.40007	0.00120565279825905	0.03553039256287	-0.985574
PSG7	0.935871450602346	4.59363838447925	3.39868121307657	0.00121078662525715	0.03553039256287	-0.989323
ARRDC2	0.991826522442235	8.0810889705434	3.39821979369389	0.00121249646642645	0.03553039256287	-0.990568
GRIN1	-0.730087	8.12672620736415	-3.3937	0.00122938106294676	0.0356513630793344	-1.00277
NLRP9	0.777334129507919	4.10810934112641	3.39251277811872	0.00123383433531606	0.0356513630793344	-1.00596
CPB1	-1.1115	5.41876186006038	-3.39243	0.00123414464706909	0.0356513630793344	-1.00618
BCAT1	-0.867942	8.11036099933207	-3.39239	0.00123430461622757	0.0356513630793344	-1.00629
ISCU	-0.638427	10.706432582083	-3.39223	0.00123490806683282	0.0356513630793344	-1.00672
C10ORF90	0.621422853191205	7.52440744518302	3.39154710991367	0.00123747983633199	0.0356513630793344	-1.00856
SLC3A1	-0.691656	4.99818579105283	-3.39102	0.00123947952543723	0.0356513630793344	-1.00998
SNCG	-0.868877	9.06733846587547	-3.3908	0.0012402944000512	0.0356513630793344	-1.01056
TBX2	0.690391706299711	8.11794385693774	3.38859394989682	0.0012486917015851	0.0357383116593161	-1.01651
CPNE6	-0.756817	7.64281135701698	-3.38807	0.00125070955982517	0.0357383116593161	-1.01794
BOK	0.767277043097067	8.04308300503962	3.38751543042058	0.00125281028788467	0.0357383116593161	-1.01942
STH	0.930394421428741	7.12960419302264	3.38239735839042	0.00127253075453569	0.0361081011654528	-1.03319
FAM184A	-0.704052	8.57345485047358	-3.38229	0.0012729651917976	0.0361081011654528	-1.03349
RAB9B	-0.806177	7.0303091066283	-3.37951	0.00128377914252905	0.0363463936931816	-1.04095
PDK3	-0.866056	5.79081291780377	-3.37766	0.00129104206561071	0.0363476313983759	-1.04592
ABTB2	0.678613903897364	7.37664107750943	3.37690059892856	0.00129403732297261	0.0363476313983759	-1.04797
PGBD2	0.60573002724839	6.25176370409811	3.37643142175764	0.00129588886342636	0.0363476313983759	-1.04923
VPS37C	0.587100279171262	9.37341426695094	3.37357663611791	0.00130720899808969	0.0365969924335074	-1.0569
NOCT	-0.86453	5.93897001467924	-3.37152	0.00131543311678824	0.0367589120687654	-1.06242
ZNF562	0.618266444375958	7.66776995466415	3.36965637577899	0.00132290657845937	0.0368992942310279	-1.06742
MYLK2	0.825600390111441	6.69982304161321	3.36778186150761	0.00133047539575862	0.0369911301689535	-1.07245
FAM234B	-0.767135	7.40256159730943	-3.36762	0.00133111091166995	0.0369911301689535	-1.07287
MSN	0.684110771397364	8.45267940342453	3.36623083513336	0.00133676899498367	0.0370749306359282	-1.07661
POM121	0.619747469028159	8.60992871827547	3.36567054128944	0.00133904941348725	0.0370749306359282	-1.07811
VEZF1	0.682797268497364	9.7794707471434	3.36482204951346	0.00134250981436707	0.0370991267048617	-1.08038
SYNM	0.660827241152786	11.0441	3.36363690893854	0.00134735732588667	0.0370991267048617	-1.08356
EMC9	-0.888018	7.52617305972264	-3.36358	0.00134758717194048	0.0370991267048617	-1.08371
NEFL	-1.40107	10.6711419961094	-3.36305	0.00134977568943462	0.0370991267048617	-1.08514
MLLT6	0.702313952580647	7.75446699522641	3.3613011303046	0.00135695972181836	0.037228647231381	-1.08982
DNASE1L2	0.97727109118182	5.20985846027359	3.36005266633271	0.00136211866225025	0.0372849740591455	-1.09316
STARD4	-0.953554	5.80557547146792	-3.35864	0.00136797536500877	0.0372849740591455	-1.09694
LIN7A	-0.670093	6.42671626676415	-3.35861	0.00136811402614334	0.0372849740591455	-1.09703
PSME3	-0.671353	8.14335354714906	-3.35841	0.00136891453025544	0.0372849740591455	-1.09755
FOXF2	1.06894059705249	7.55486837918679	3.35678642471292	0.00137570338495432	0.0374022461808338	-1.1019
EXOC1	-0.665907	9.45873579950377	-3.35573	0.00138012386765947	0.0374548210715081	-1.10473
BNC2	-0.651074	6.30577396119811	-3.35074	0.00140120921914678	0.0378527592507632	-1.11809
ADGRE3	0.912044982285631	4.21610425938491	3.35047281751716	0.00140232636183282	0.0378527592507632	-1.11879
ASTN1	-0.746968	8.26494323542264	-3.34699	0.0014172256815611	0.0381864994913654	-1.1281
ALDH16A1	0.835538370225807	7.38917112920755	3.34475819002113	0.00142684276280828	0.0383769744525326	-1.13406
GSTA4	-0.665112	8.81984365578302	-3.34206	0.00143857176312202	0.0385547471461634	-1.14127
BSCL2	-0.929229	9.44167905256415	-3.33994	0.00144783802008931	0.0387033638296779	-1.14692
NRSN2	-0.903202	6.96679875415094	-3.33961	0.0014492562209493	0.0387033638296779	-1.14778
FAM241B	-1.3376	9.31136096033396	-3.33808	0.0014559913510451	0.0388144101406041	-1.15187
DAZ2	0.846215699082406	4.21379924602075	3.33742809096842	0.00145888293892034	0.038822782378124	-1.15361
CBLN1	-1.30323	7.65320200068868	-3.33442	0.00147222508938163	0.0390519944314475	-1.16163
ZDHHC7	0.612157133432849	9.59183894279434	3.33431796700062	0.00147268177115006	0.0390519944314475	-1.1619
SEC23A	-0.777693	7.09678224524906	-3.33359	0.00147594285859179	0.0390696860037074	-1.16385
KIAA1324	-0.734523	6.80681109393396	-3.33179	0.00148400436371303	0.0391250991655887	-1.16865
PSMD1	-0.649239	10.0269812113679	-3.33145	0.00148550394251009	0.0391250991655887	-1.16954
AQP11	-1.05635	6.70104149981132	-3.33138	0.00148582902155867	0.0391250991655887	-1.16973
VKORC1L1	-0.806994	7.56175509407736	-3.32989	0.00149252973110094	0.0392329542929187	-1.17369
KCNK6	0.804410593330208	5.93669842362453	3.32892210408499	0.00149691476812674	0.0392796694033535	-1.17627
SCOC	-0.817113	9.16708613565283	-3.32726	0.00150443788061507	0.0394084232309985	-1.18068
ZC2HC1A	-0.631313	8.92896413977547	-3.32654	0.00150773731110273	0.039426283645537	-1.18261
STX12	-0.740418	10.2359772767642	-3.32296	0.00152412792516908	0.0397845127812423	-1.19213
RHOG	0.786238231052787	8.77543193556604	3.32176631041062	0.00152963288541198	0.0397845127812423	-1.1953
SLC5A11	0.745973022922582	10.2616902435962	3.32135676685676	0.0015315257031398	0.0397845127812423	-1.19639
RGS4	-1.18102	8.54095155380377	-3.31984	0.00153854978181754	0.0397845127812423	-1.20042
FA2H	0.755791196575661	9.55780187371321	3.31912163716141	0.0015418949939559	0.0397845127812423	-1.20233
MPP6	-0.611277	6.97300425090566	-3.31691	0.00155220361345904	0.0397845127812423	-1.20819
DPEP2	0.969009976802935	5.71410993143962	3.31675156972539	0.00155296267186063	0.0397845127812423	-1.20862
DNAJC12	-0.62563	8.9551597633283	-3.31598	0.00155659263936842	0.0397845127812423	-1.21068
NSUN5	0.659077062901469	8.69781409598868	3.31566450948197	0.00155806404356999	0.0397845127812423	-1.21151
KANK3	1.03456743710528	6.62612090368679	3.31563813226756	0.00155818802327452	0.0397845127812423	-1.21158
BRF2	-0.642772	7.14161278330755	-3.31534	0.00155957189433908	0.0397845127812423	-1.21236
NAA80	-0.873212	6.37456472343208	-3.31516	0.00156041694060483	0.0397845127812423	-1.21284
CERS6	-0.766944	8.75683779907547	-3.31514	0.00156055323494461	0.0397845127812423	-1.21291
CPAMD8	0.953236723456604	7.9335117909566	3.31502820588815	0.00156105743285846	0.0397845127812423	-1.2132
NUDT13	0.752550311438125	5.06579753646981	3.31385073467862	0.00156661098077728	0.0398586057305193	-1.21632
ASMTL	-0.710081	7.75196978142453	-3.31323	0.00156955431257651	0.0398661501787982	-1.21798
SLC23A3	0.791419748571262	4.3226847471283	3.31136812592203	0.00157838137915767	0.0399353017318702	-1.22291
F12	-0.786638	6.3928405529434	-3.31036	0.00158318905598938	0.0399353017318702	-1.22559
RET	-1.24906	6.42739400730566	-3.31002	0.00158480792338213	0.0399353017318702	-1.22648
TRPC6	-1.04229	4.94524195476604	-3.30987	0.00158553382257724	0.0399353017318702	-1.22689
KCTD9	-0.68283	8.06499678663585	-3.30845	0.00159232429365644	0.039948969259273	-1.23065
TBC1D7	-0.769719	7.92006306913962	-3.30824	0.00159334979519254	0.039948969259273	-1.23121
C16ORF70	0.611564744812613	6.53491679797358	3.30809374109108	0.00159403336375137	0.039948969259273	-1.23159
ZBTB16	0.778256015324343	8.74286639331321	3.30679547265856	0.0016002797099515	0.0399512626433361	-1.23503
TRIM36	-0.606741	7.05790735368679	-3.30646	0.00160191830935418	0.0399512626433361	-1.23593
GARNL3	-0.679425	6.98046228679245	-3.30642	0.00160208223586343	0.0399512626433361	-1.23602
GPR158	-0.93734	7.44580762169434	-3.30577	0.00160520623193936	0.0399630020916869	-1.23773
ZNF350	0.599569845848388	7.1376761061283	3.30317672774588	0.00161781267046303	0.0401309220986531	-1.24462
COL4A3BP	-0.686353	9.44143886620943	-3.30313	0.00161801984188674	0.0401309220986531	-1.24473
ELOVL6	-0.806652	7.35524636208868	-3.30227	0.00162225081908712	0.0401309220986531	-1.24703
AKAP12	-0.729883	7.81521318468491	-3.30125	0.0016272216204098	0.0401309220986531	-1.24972
SLC25A26	-0.755324	6.67473694200189	-3.30057	0.00163057240338268	0.0401309220986531	-1.25153
NDUFA13	-1.03973	10.181358579834	-3.30039	0.00163143860747507	0.0401309220986531	-1.25199
PCDHAC2	-1.01531	5.15870930919811	-3.30002	0.00163326618287573	0.0401309220986531	-1.25298
DDC	-1.45591	9.33967013277547	-3.29861	0.00164018256639539	0.0402352277118036	-1.25669
PLPP2	0.954892239002348	7.11267005477925	3.29640155636566	0.00165112697337828	0.0403831581618728	-1.26254
SLIT2	-0.691339	8.5105148385434	-3.29542	0.00165599548283298	0.0403831581618728	-1.26513
GPR161	-0.624123	6.59115	-3.29523	0.00165693744151091	0.0403831581618728	-1.26563
CNTN2	0.695014188914957	10.3431404108208	3.29307981965853	0.00166769572794912	0.0405110039453417	-1.27132
CHCHD6	-0.805501	8.17005655946226	-3.29221	0.00167205840984691	0.0405110039453417	-1.27362
FABP7	-0.714039	8.98197750162453	-3.29203	0.00167294147218182	0.0405110039453417	-1.27408
LEF1	0.621626187894724	7.3401458317566	3.29060752824931	0.00168012911221011	0.0405546549488922	-1.27785
MAGEL2	-0.917635	6.72594951775472	-3.28462	0.00171057988206806	0.0411577542870754	-1.29364
C1ORF35	0.746347418854257	8.43623987198679	3.28304645447977	0.00171869910030986	0.0412871544639029	-1.29781
NPY5R	-0.81698	4.99712717994906	-3.28101	0.00172921092011754	0.0414735268770866	-1.30317
STS	-0.828793	5.7625993662717	-3.27829	0.00174338905097714	0.0417470999774526	-1.31034
STAU2	-0.610117	7.89516167419245	-3.27585	0.00175618314413821	0.0418918409579933	-1.31677
SLC9A6	-0.981173	9.14159737863396	-3.27555	0.00175777741903145	0.0418918409579933	-1.31757
NELL2	-1.18956	8.29373172868302	-3.27375	0.00176726001139565	0.0420512958793701	-1.32229
UBE2Q2	-0.699531	8.70943272270377	-3.27247	0.00177405684137031	0.0421312936196947	-1.32567
COL16A1	0.80478498578915	10.0312043377566	3.27157772001027	0.00177879915237636	0.0421312936196947	-1.32801
APBA3	0.720656328496189	6.21665228731509	3.27153745653173	0.00177901359328946	0.0421312936196947	-1.32812
RAB6B	-0.799186	9.21070778188868	-3.27005	0.00178693001524627	0.0422523389162313	-1.33202
SMARCA1	-0.666782	8.74089465566792	-3.26912	0.00179193201507785	0.0423042006443613	-1.33448
SLC25A12	-0.950683	8.28383669036604	-3.26562	0.00181078609840594	0.0425764890755283	-1.34367
TMEM63A	0.681396901885629	8.51259627310377	3.26435964884106	0.00181763383721822	0.0425764890755283	-1.34699
BTBD11	-1.00595	7.44324149699057	-3.26406	0.00181925713007145	0.0425764890755283	-1.34777
RASGRP3	0.736719497586511	8.74496939783962	3.26350592217353	0.00182227951848482	0.0425764890755283	-1.34923
CDKN1C	0.651185390975369	9.37665663145472	3.26329199416808	0.00182344539094785	0.0425764890755283	-1.34979
PTGES2	-0.864549	6.8943028130283	-3.26281	0.00182607966689625	0.0425764890755283	-1.35106
PPP3R1	-0.683991	7.3909009593434	-3.26212	0.00182984603086054	0.0425983630862773	-1.35287
NECAP1	-1.05768	8.44946772224717	-3.26098	0.00183607559565667	0.0426311879617333	-1.35585
CLDN1	-0.898131	5.88265167643396	-3.26031	0.00183974718995662	0.0426311879617333	-1.35761
NDRG1	0.865553657632262	11.3523686047094	3.25760916171415	0.00185467434094829	0.0428959807451049	-1.36471
DGKI	-0.929567	5.79325223426038	-3.25658	0.00186036546568619	0.0428959807451049	-1.3674
ARHGEF1	0.714365004673608	6.84833	3.25618733067377	0.00186256615371787	0.0428959807451049	-1.36843
CENPE	-0.909372	5.73765949920943	-3.25283	0.00188134827157603	0.0432623933839362	-1.37725
NRM	0.718013906550147	5.57441779039811	3.25173233600697	0.00188749866341054	0.0433376598601975	-1.38011
PHLDB1	0.973429647397949	7.94635134956038	3.24905043923423	0.00190265914737284	0.0436192573481426	-1.38714
ACLY	-0.746121	9.03084557287358	-3.24556	0.00192255398339877	0.0437971860518982	-1.39627
CYFIP2	-0.827451	10.1499385426453	-3.24545	0.00192319205721714	0.0437971860518982	-1.39656
UTP4	-0.811317	8.06743006157547	-3.24515	0.00192490127868413	0.0437971860518982	-1.39734
P2RX7	0.86805998164135	8.49712	3.24514186421629	0.00192495931259837	0.0437971860518982	-1.39737
SLC9A7	-0.634169	6.00377281169057	-3.24255	0.00193987505353544	0.0440699819854463	-1.40414
PIP4K2A	0.63221104984575	9.62769433851698	3.24113608606255	0.00194806917969202	0.0441894849164477	-1.40784
DCUN1D4	-0.823014	7.61633969157547	-3.23641	0.00197566309201272	0.0447463382984531	-1.42019
REEP1	-1.41397	9.82522423526226	-3.23592	0.00197855937503451	0.0447463382984531	-1.42147
ATP2A3	-0.748636	5.26736058569623	-3.23208	0.00200125625059771	0.0451714693042177	-1.43148
GUCY1B1	-1.09075	7.61281191662264	-3.23173	0.00200335556335264	0.0451714693042177	-1.4324
POLG2	0.686291258521407	7.33175876045849	3.22626056904276	0.00203619310844775	0.0457071976594442	-1.44667
ZBTB46	0.607754840064811	6.15499203103019	3.2258338495874	0.0020387755206053	0.0457071976594442	-1.44778
GNPDA2	-0.86617	7.82757652008491	-3.22304	0.00205573207167586	0.0459841703429831	-1.45504
EPB41L2	0.646376411520528	9.22493119515094	3.22271942483737	0.00205771682453662	0.0459841703429831	-1.45589
FGD5	0.735931322230206	6.53038836033962	3.21836487687236	0.00208447789417978	0.0463242328201767	-1.46722
SLC25A25	-1.03881	7.46795080728868	-3.21811	0.00208606128220521	0.0463242328201767	-1.46789
ZNF280B	-0.660914	6.80159197689811	-3.21646	0.00209628495486761	0.0463242328201767	-1.47218
COL7A1	0.746656178317597	7.29090453532642	3.21575339679445	0.00210068347151222	0.0463242328201767	-1.47402
HS6ST2	-0.828798	6.54729690363208	-3.21482	0.00210653095004382	0.0463242328201767	-1.47645
ARHGEF10	0.615735720830502	7.64319924568302	3.21449976793446	0.00210850489154257	0.0463242328201767	-1.47727
NEXMIF	-0.730392	6.35625759374151	-3.2141	0.00211102709677385	0.0463242328201767	-1.47832
NMUR1	0.971088095923757	4.33902173834906	3.21249841285977	0.00212104815471587	0.0463242328201767	-1.48248
ELAVL2	-1.12553	7.15131757718113	-3.21231	0.00212222972076355	0.0463242328201767	-1.48296
BBS7	-0.866625	6.59375067055472	-3.21196	0.00212440978239532	0.0463242328201767	-1.48386
VIM	0.681870553709681	10.2528485215094	3.21153365978254	0.0021271196576489	0.0463242328201767	-1.48498
MCF2	-0.769192	7.6931672648566	-3.21152	0.0021271880243578	0.0463242328201767	-1.48501
PAK1	-0.93666	7.02703843689434	-3.21122	0.00212908741153768	0.0463242328201767	-1.48579
SLC35F1	-0.753334	9.53046421735849	-3.21117	0.00212943494173277	0.0463242328201767	-1.48594
SSTR5	0.766824935293255	4.78629888871698	3.21112552350331	0.00212969310525924	0.0463242328201767	-1.48604
SATB2	0.660629923395893	6.71505576824528	3.21085984229811	0.00213136989406337	0.0463242328201767	-1.48673
LRRC8C	0.598950389107038	6.72379304428302	3.20878160904169	0.00214452908999884	0.0465411652962706	-1.49213
INPP4A	-0.692998	5.56193187047925	-3.20722	0.00215445551816695	0.0465411652962706	-1.49618
SLC6A15	-0.753236	6.8914740452566	-3.20662	0.00215829520800265	0.0465411652962706	-1.49774
NMD3	-0.635905	7.93978	-3.2063	0.00216034292848769	0.0465411652962706	-1.49857
GNG3	-1.29445	9.94472021599623	-3.20619	0.00216105278266762	0.0465411652962706	-1.49886
ACP2	-0.825224	6.04721238847547	-3.20553	0.00216525030615003	0.0465411652962706	-1.50056
SEMA6D	-0.647809	6.28249	-3.20551	0.00216539051310301	0.0465411652962706	-1.50062
SLC2A3	-0.718125	8.69475920397547	-3.20492	0.00216916067175554	0.0465411652962706	-1.50214
UBA5	-0.591162	7.45423209702641	-3.20255	0.00218444240867708	0.0468023777517697	-1.50829
ITPR1	-0.71853	8.78842353222264	-3.20142	0.00219177421130192	0.0468045196774604	-1.51123
LOX	-0.657087	4.47942447292075	-3.20138	0.00219198642617631	0.0468045196774604	-1.51132
PIN1	-1.07817	9.99715981073585	-3.20107	0.00219402101237085	0.0468045196774604	-1.51213
AIF1L	0.593737259091208	11.583171898483	3.20008919478403	0.00220040070234658	0.0468045196774604	-1.51467
GPR143	-0.798079	6.28004468910566	-3.20005	0.0022006355248346	0.0468045196774604	-1.51477
SPTBN2	-0.670524	7.11782084271887	-3.19891	0.00220810257634941	0.0468045196774604	-1.51774
LRRC3B	-1.05412	7.38483205231509	-3.1976	0.00221664281204723	0.0468045196774604	-1.52112
RGS16	-0.863756	8.8097287295717	-3.19739	0.00221801858179151	0.0468045196774604	-1.52166
CREG2	-0.787615	7.48017471680189	-3.19647	0.0022240349928382	0.0468045196774604	-1.52404
LPXN	0.683721680641058	8.23350261076604	3.19599563902338	0.00222718362098716	0.0468045196774604	-1.52528
TTC7B	-0.667743	7.6664318746566	-3.19512	0.00223293758332637	0.0468045196774604	-1.52754
RFTN2	0.659495705301172	9.5119018828434	3.19507533099891	0.00223324693872261	0.0468045196774604	-1.52766
ARL4C	-0.723528	6.62849219322075	-3.195	0.00223377352100225	0.0468045196774604	-1.52787
PARP12	0.614487188582113	7.47765198510377	3.19492153766553	0.00223426169486748	0.0468045196774604	-1.52806
CDK20	-0.769937	7.00399609663208	-3.19304	0.00224669239297796	0.0468187944022651	-1.53292
MCC	-0.742829	6.65469070419623	-3.19279	0.00224839707930773	0.0468187944022651	-1.53358
VCP	-0.699647	7.50173663008113	-3.19247	0.00225048513791262	0.0468187944022651	-1.5344
RHOF	-0.644758	5.28498222829623	-3.18919	0.00227237556945739	0.0472089942443685	-1.54288
LIPE	0.619216711696776	8.4110388161717	3.18805681017481	0.00228000003568482	0.0473021495006676	-1.54581
STAC	-0.714797	5.28812278808868	-3.18625	0.00229220410806652	0.0474899288524043	-1.55049
HOXD1	0.863467655633726	7.10987706160566	3.18429116361615	0.00230546178875696	0.0475284598240553	-1.55554
FAM49A	-0.703291	6.84012731434717	-3.18394	0.00230783988548822	0.0475284598240553	-1.55645
PYROXD2	0.626230915146337	7.12657166079057	3.18100857200584	0.00232787487343347	0.0478177327563442	-1.56402
BNIPL	0.800268087610557	4.55725857562642	3.18066254790845	0.00233024935886049	0.0478177327563442	-1.56491
SNRNP25	-0.916732	9.38674859490377	-3.17959	0.00233765245299239	0.0479043826489407	-1.56769
ERMAP	0.685820400488564	6.10607332002076	3.17650340354696	0.00235896869597829	0.0482100223864654	-1.57564
NTSR1	-1.15845	6.47082882510566	-3.17527	0.00236752611349679	0.0483193473190904	-1.57881
ITPR3	0.69358502875924	7.43597722709245	3.17334709237889	0.00238098471851452	0.0485282704063135	-1.58377
SMYD3	-0.677956	8.17443926494528	-3.17278	0.00238496105159466	0.0485436261609712	-1.58523
PRL	-0.852794	5.00394816994717	-3.17078	0.00239900517845758	0.0487462997062869	-1.59037
SEPTIN3	-0.899971	9.08758701651509	-3.17042	0.00240154969474274	0.0487462997062869	-1.5913
MAPRE3	-0.96472	7.74974297765094	-3.16981	0.00240589289650874	0.0487462997062869	-1.59288
POGZ	0.729640856803231	8.85576227268679	3.16921110576367	0.00241012616927978	0.0487462997062869	-1.59442
CAMK1G	-0.796401	6.12900965404528	-3.16907	0.0024111003373512	0.0487462997062869	-1.59478
CHST12	0.614229315516425	8.64264089586981	3.16822283817989	0.00241713869804191	0.0487865797725263	-1.59697
TFAP2E	0.850228861740472	5.52586957807547	3.16788071583508	0.00241957078011401	0.0487865797725263	-1.59785
CCDC65	-0.699191	4.46468587964717	-3.16682	0.00242714726495233	0.0488739199260855	-1.60058
TUBGCP5	-0.802102	6.78159331327547	-3.16475	0.00244192059050065	0.049082604013003	-1.6059
NPFF	0.821170118860411	6.23631880029057	3.16409791336411	0.00244661546731063	0.049082604013003	-1.60758
ATP6V1F	-0.780598	10.3007474495962	-3.16389	0.00244809664410919	0.049082604013003	-1.60811
RNF128	-0.755661	6.09219146380566	-3.16283	0.00245574897793594	0.049082604013003	-1.61084
P2RY8	0.935616115083578	5.53664556519811	3.16271653966542	0.00245656192067645	0.049082604013003	-1.61113
KIF19	0.900833259833433	6.24068549555094	3.16264708335882	0.00245706303451097	0.049082604013003	-1.61131
NQO2	-0.793879	8.22102278002453	-3.15904	0.00248318386574236	0.0493592198660811	-1.62056
IL36A	0.869454338834605	4.61287645936038	3.15900374218681	0.00248348387018664	0.0493592198660811	-1.62067
PSKH1	0.829662976020233	6.4681908147434	3.15854037611406	0.00248686314964496	0.0493592198660811	-1.62186
BCL6B	0.628561314281526	5.84332266948113	3.15842188589995	0.00248772797826203	0.0493592198660811	-1.62216
SGK1	0.723499538533144	11.4861307332321	3.15795098200516	0.00249116776940663	0.0493592198660811	-1.62337
LDB2	-0.603494	7.81251036873774	-3.15758	0.0024938498418595	0.0493592198660811	-1.62431
TUBB	-0.816428	8.78253351843019	-3.15643	0.00250233713313614	0.0494622072169247	-1.62729
BCAS3	-0.657979	5.96090344941321	-3.15498	0.00251296293722029	0.0495422091104869	-1.63099
SYT17	-0.722856	9.40993396826981	-3.15353	0.00252371268745496	0.0496740104825734	-1.63473
SH3BGRL2	-1.00753	8.93658524456604	-3.15274	0.00252954229452488	0.0496740104825734	-1.63675
TBC1D9	-0.945095	8.30183660589057	-3.15033	0.00254743941394705	0.0498953607969706	-1.64292
NME8	1.05969296911701	5.23580422476226	3.14944178990195	0.00255409815779382	0.0499608135749227	-1.6452
CRYGS	0.667012504386804	6.70379300290377	3.14877211764242	0.00255911351273438	0.0499806235265362	-1.64692
TAL1	0.612736472477128	6.47883143811698	3.14823697508674	0.00256312797359402	0.0499806235265362	-1.64829
AFG3L2	-0.643858	7.40036772353585	-3.14798	0.00256506586017876	0.0499806235265362	-1.64895

## Sheet: Table S2
Table S2 PD-associated co-expression modules identified by WGCNA.
module_brown		module_turquoise		module_black		module_blue		module_cyan		module_darkorange		module_green		module_midnightblue		module_purple		module_royalblue
A1BG		A2M		AASDHPPT		A4GNT		AARS		ABAT		ABCC4		AADAT		ADCK2		ACPP
AAR2		A2ML1		ABCB10		AAAS		AARS2		ABCC10		ABI3		AANAT		ARHGAP18		AEN
AASS		A4GALT		ABCD3		ABCA10		ABCA3		ABLIM1		ACTN1		ABCB5		ARL13B		AGBL3
ABCA2		AACS		ABCE1		ABCA5		ABCB11		ABR		ADAP2		ABCB7		ARL5A		AHSA1
ABCA8		AADAC		ABHD3		ABCC11		ABHD2		ACAA2		ADGRE1		ABCG1		ARMC1		ANGPT4
ABCA9		AADACL2		ABI2		ABCC12		ABI3BP		ACKR3		ADGRE2		ABRA		ASXL2		ANKRD23
ABCG2		AAK1		ABO		ABCC3		ABLIM3		ACSBG1		ADGRG5		ADAMTS1		BAZ2B		AQP2
ABCG8		AAMP		ACAP1		ABCC8		ACAA1		AGT		ADORA3		ADD3		BBS10		AQP6
ABHD17B		AARSD1		ACAP2		ABCD1		ACACA		AHCYL1		ADRB2		ADGRD1		BDH2		ASAP1
ABHD6		AASDH		ACBD5		ABCG5		ACADM		ALDH4A1		AIDA		ADRA1B		BPTF		ATG101
ABTB2		AATF		ACSL3		ABHD13		ACADSB		ALDH6A1		AIF1		AFDN		BRD7		ATP8B1
ACAD11		ABCA1		ACTR3		ABHD16B		ACOT12		ALDH7A1		AKR1E2		AGMAT		C1GALT1		AUP1
ACBD4		ABCA12		ADAM10		ABHD17A		ACSS2		ALDH9A1		ALOX5		AGPAT3		CAPZA3		BAGE
ACRV1		ABCA13		ADGRL3		ABHD4		ACTR1A		ANGPT1		ALOX5AP		AHCTF1		CARF		BANF2
ACSL1		ABCA4		ADNP		ABRAXAS2		ACVR1C		ANTXR1		ANKLE1		AK3		CASP8AP2		CABCOCO1
ADAMTS2		ABCA6		ADO		ABTB1		ADAMDEC1		AQR		ANKRD22		AKR7A2		CBR4		CACYBP
ADAP1		ABCA7		ADSS		ACACB		ADAMTS10		ARHGEF6		ANKRD45		ALAD		CCDC14		CCT3
ADARB2		ABCB1		AEBP2		ACADS		ADCYAP1R1		ARL4D		AP4S1		AMT		CCDC22		CCT4
ADGRA2		ABCB4		AGBL4		ACAN		ADD1		ASB3		APBB1IP		ANP32A		CD209		CCT5
ADIPOR1		ABCB6		AGL		ACAT2		ADH4		ATP13A4		APOC1		ANP32B		CDH2		CDC27
AFG1L		ABCB8		AGPS		ACBD3		ADRA2C		ATP1A2		APOC2		ANP32E		CENPC		CDHR5
AGPAT4		ABCB9		AHDC1		ACD		ADRB3		ATP1B2		ARHGAP15		AP1S3		CEP350		CEACAM8
AGPAT4-IT1		ABCC1		AIMP1		ACE		ADRM1		ATP6V1G3		ARHGAP30		APOA5		CEP83		CEBPG
AHSA2P		ABCC13		AKAP9		ACIN1		AIFM2		BAALC		ARHGAP4		APOBEC1		CHD1		COASY
AHSG		ABCC2		ANAPC10		ACKR1		AKAP11		BBOX1		ARHGDIB		ARRB1		CKAP4		CRELD1
AIF1L		ABCC5		ANAPC2		ACO1		AKIRIN1		BCAR3		ATP8B4		ARSB		CNOT6		CRK
AKAP1		ABCC9		ANK3		ACOT11		AKR1C4		BCKDHB		ATXN3		ASGR2		CNTRL		CRYZ
ALDH1B1		ABCD2		ANKRD10		ACOXL		ALAS1		BCL2		BATF		ATOH1		CTDSPL2		CTSW
ALG13		ABCD4		ANKRD30BP2		ACP5		ALG12		BHMT2		BCL2A1		ATPAF2		CYB561D2		CXCL13
ALG3		ABCF1		ANKRD49		ACR		ALKBH4		BID		BIN2		AWAT1		DDX46		DCAF4L2
AMACR		ABCF2		ANXA11		ACSL4		ALKBH7		BMP7		BLNK		B4GALT4		DIS3		DNAJA1
AMD1		ABCF3		ANXA3		ACSM1		ALX1		C1QTNF5		BRSK1		BCL2L10		DPY19L4		DNAJB4
AMOTL2		ABCG4		AP3B1		ACSM2A		AMDHD2		C1ORF54		BTBD2		BCL2L2		EIF4E2		DPAGT1
ANAPC4		ABHD1		AP3M1		ACSM3		AMELY		C1ORF61		BTK		BMP5		ERP44		EIF2B4
ANAPC5		ABHD10		AP5M1		ACSS1		ANAPC16		C1ORF87		C15ORF48		BOD1L1		EXOSC4		EIF2B5
ANGEL1		ABHD11		APBB2		ACTL7A		ANKRA2		C21ORF62		C1QA		C1ORF122		FBXL4		ELF3
ANKEF1		ABHD12		APIP		ACTL7B		ANKRD13C		C9ORF50		C1QB		C3ORF52		FBXO5		ERAL1
ANKRD12		ABHD12B		APOA1		ACTL8		ANKRD35		CA12		C1QC		C9ORF78		FBXO6		ERMP1
ANKRD13A		ABHD14A		APOL4		ACTR1B		ANKS6		CABLES1		C1ORF162		CALR		FCHO2		EXOC2
ANKRD17		ABHD14B		ARF4		ACTR6		ANO10		CACHD1		C2		CASP14		FCMR		FAM50A
ANKRD40		ABHD16A		ARFGAP3		ACTR8		AP3D1		CACNA1F		C3		CASQ1		FPGT		FAM81B
ANKS1A		ABHD8		ARFGEF1		ACVR2A		AP3S2		CARMIL1		C3AR1		CASR		FRG1		FBXL20
ANKS1B		ABITRAM		ARFGEF3		ACVR2B		APC2		CBX4		C5AR1		CBY1		GALE		FEM1C
ANLN		ABL1		ARFIP1		ACVRL1		APLP2		CCDC190		CAPG		CCDC88A		GLCCI1		FKBP4
ANXA4		ABLIM2		ARHGAP12		ACY1		APOA2		CCDC74B		CASP1		CD40LG		GMCL2		HDAC8
AOAH		ABT1		ARHGAP26		ADAM15		APRT		CCDC8		CASP4		CDC42BPA		HAUS6		HEXIM1
AOPEP		ACAD10		ARHGAP5		ADAM2		ARF1		CCT6A		CASP5		CDCA7L		HBS1L		HIPK4
APAF1		ACAD8		ARID4B		ADAM20		ARF5		CD109		CCL2		CDH16		HDAC3		HMGN2P46
APLP1		ACAD9		ARL14EP		ADAM32		ARFIP2		CD38		CCL8		CFAP53		HERC4		HSBP1
APOD		ACADL		ARL5B		ADAM33		ARHGAP35		CD99		CCND2		CGNL1		HR		HSP90B1
ARFRP1		ACADVL		ARL6IP5		ADAM8		ARHGDIA		CDC42EP4		CCR1		CHCHD7		HRH3		HSPA4
ARHGAP21		ACAP3		ARMCX3		ADAMTS13		ARHGDIG		CDC42EP5		CD14		CHRNA2		ICK		HSPA5
ARHGEF10		ACBD6		ARMT1		ADAMTS14		ARHGEF9		CDCA8		CD163		CIB1		IFIH1		HSPE1
ARHGEF2		ACE2		ARRDC1		ADAMTS15		ARID2		CDR2		CD19		CLCC1		IFRD1		HSPH1
ARHGEF39		ACER1		ARRDC1-AS1		ADAMTS7		ARL6IP4		CFAP126		CD1D		CLCN1		IFT74		IDO1
ARL14		ACER3		ASF1A		ADAMTSL2		ARMC6		CHPT1		CD300A		CNOT10		INTS13		IL36A
ARL6IP6		ACHE		ASIC4		ADAMTSL5		ARPC2		CKMT2		CD300C		COMMD6		INTS2		JAGN1
ARNT2		ACKR2		ATAD2		ADAT2		ARPC4		CLNS1A		CD300LF		COPS9		INTS6		KDM2A
ARPC5		ACKR4		ATAD3A		ADCK5		ARPC5L		CLU		CD33		COQ6		IQGAP1		KLF7
ASB4		ACLY		ATF1		ADCY3		ARRB2		CLUAP1		CD37		CORO1B		KATNBL1		KLHL20
ASH1L		ACMSD		ATF2		ADCY4		ASB1		CMTM4		CD40		CORT		KIZ		KMO
ASPA		ACO2		ATF5		ADCY6		ASB6		CNN3		CD44		CPT2		KLRA1P		LCN8
ASTE1		ACOT13		ATF7		ADGRD2		ASPM		CNNM4		CD53		CRABP2		KTN1		LMNTD2
ATAD3B		ACOT2		ATG4C		ADGRE3		ASPN		COLEC12		CD58		CRELD2		LINGO2		LOC155060
ATG14		ACOT4		ATP11B		ADGRF4		ASRGL1		COX20		CD74		CRYL1		LPCAT3		MAN2B2
ATG16L1		ACOT7		ATP2B1		ADGRG1		ASZ1		CPNE8		CD84		CSDE1		LRP1		MANF
ATP9A		ACOT8		ATP2C1		ADH5		ATG13		CPXM2		CD93		CSRP2		LTV1		MAP3K12
B3GALT5		ACOT9		ATP6AP2		ADIRF		ATG4D		CST3		CDCP1		CXCR2		MAP3K2		MAPK8
B3GAT1		ACOX2		ATP7A		ADK		ATG9A		CTNND2		CDK2		CYP1A1		MAPK12		MKRN1
B3GNT3		ACOX3		ATRX		ADM2		ATOX1		CYBRD1		CHI3L2		CZIB		2026-03-07		MPL
BACE1		ACP1		AURKC		ADORA1		ATP5F1D		CYP4F11		CHRNA1		DCST1		METTL4		MRPS6
BBX		ACP2		B2M		ADORA2B		ATP5MC2		DAO		CHST13		DDIT4		MEX3C		NAGLU
BCHE		ACP4		B3GALT2		ADPGK		ATP5ME		DCAKD		CIITA		DDR2		MIER1		NOP14
BCL11B		ACP6		BAG5		ADRA1A		ATP6AP1		DDX51		CKS1B		DDX27		MKLN1		OFCC1
BCO1		ACRBP		BBS2		ADRA1D		ATP8A1		DERA		CLEC7A		DDX50		MPDZ		PASD1
BCOR		ACSBG2		BCAN		ADRB1		ATXN7L1		DGLUCY		CMTM6		DDX6		MRPL28		PAX5
BDH1		ACSL5		BCCIP		AEBP1		AURKAIP1		DHRS3		CMTM7		DHRS4		MRPS12		PBX3
BDP1		ACSL6		BCLAF1		AFM		AVPI1		DNAI1		COTL1		DKK1		MTHFD2L		PCBD2
BEST1		ACTA2		BIRC6		AGAP1		B3GAT3		DNALI1		CRLS1		DNAAF1		MTR		PDZD11
BICRA		ACTC1		BIVM		AGFG1		B3GNT5		DPY19L3		CRYBA4		DSEL		NAP1L1		PIN4
BICRAL		ACTG1		BNIP3L		AGGF1		B4GALT7		DYNLRB2		CSF1R		DYNC1LI2		NCAM2		PMF1
BIN1		ACTG2		BORCS6		AGO1		BAD		ECHDC2		CSF2RA		ECI1		NR1D2		POLR1D
BNC2		ACTL6A		BPIFB1		AGPAT1		BAG1		ECI2		CSTA		EFEMP2		NRIP1		PSAP
BNIP2		ACTL6B		BRD1		AGRN		BAG6		ECRG4		CTSC		EHD2		NSRP1		PYGB
BPIFA3		ACTN2		BRMS1L		AGRP		BANK1		EDNRB		CTSH		EIF3L		NT5C		RAI2
BSDC1		ACTN4		BSPRY		AGTPBP1		BAZ1A		EFCAB1		CTSS		EIF4B		NUP107		RIC8B
BSND		ACTR10		BTAF1		AGTR2		BCAS3		EFEMP1		CX3CR1		ELOVL2		OFD1		RPS6KA3
BTBD7		ACTR3B		BTBD1		AHNAK		BCKDK		EGLN3		CXCL10		ENAH		OMA1		SCCPDH
BTBD8		ACTR5		BTBD3		AHRR		BCL2L1		EIF4EBP2		CXCL11		EPM2A		P2RY14		SEC13
BTNL2		ACVR1		BTF3L4		AHSP		BCL2L11		ELOA2		CXCL16		ESYT2		PCDH9		SERHL2
BYSL		ACVR1B		BTN2A1		AIG1		BCS1L		ENKUR		CXCL9		EZR		PDZD2		SLC13A2
C10ORF90		ACY3		BUB3		AIM2		BGN		ETNPPL		CYBA		FAM172A		PELI1		SLC25A51
C11ORF16		ACYP1		BUD23		AIP		BPIFB6		EYA1		CYBB		FAM83B		PHIP		SLC44A4
C11ORF54		ADA		C10ORF88		AIRE		BRCA2		EYA2		CYFIP1		FASN		PHKG2		SLC5A3
C12ORF40		ADA2		C15ORF39		AK1		BRD4		F13B		CYTH4		FDXR		PHTF2		SPIB
C12ORF54		ADAL		C15ORF41		AK8		BROX		F2RL2		CYTL1		FIP1L1		PIGA		STIP1
C14ORF132		ADAM11		C17ORF64		AKAP4		BRSK2		FADS2		DAPP1		FMR1		PLAG1		TAS2R40
C17ORF53		ADAM12		C1GALT1C1		AKAP7		BSG		FAM107A		DEF6		FN3KRP		PMM2		TCP1
C19ORF18		ADAM17		C2CD5		AKAP8		BTC		FAM167A		DENND2D		FOXD4		PMS1		TESK1
C1ORF131		ADAM18		C6ORF120		AKAP8L		BTG3		FAM181A		DENND3		FOXO3		PNISR		TFIP11
C1ORF198		ADAM19		C6ORF203		AKNA		BUD31		FAM189A2		DGKA		FSIP1		PNRC2		TNP2
C20ORF173		ADAM21		C9ORF24		AKR7A3		C11ORF24		FAM199X		DHRS9		FTL		POLK		TP53TG5
C21ORF91		ADAM22		CA2		AKT1S1		C12ORF57		FARP1		DNAJC28		FYN		POLR1E		TPPP2
C2CD2		ADAM23		CAB39		ALAS2		C14ORF119		FARP2		DOCK2		G0S2		POLR2E		TRIM55
C2ORF27A		ADAM28		CACNA1S		ALCAM		C14ORF39		FGF2		DOCK8		GAL		PRPF39		TSHR
C3ORF62		ADAM30		CACNG6		ALDH16A1		C18ORF54		FGFR3		DPM1		GALNT13		RALGAPA1		TTI2
C7ORF26		ADAM7		CADM2		ALDH1A3		C1ORF127		FLRT2		DSE		GAR1		RAPGEF6		TUBA1C
CA14		ADAM9		CAND1		ALDH1L1		C1ORF50		FMN2		DTNB		GCDH		RASA2		TXNDC12
CA8		ADAMTS12		CAP1		ALDH3A1		C3ORF18		FOLR1		DTX3L		GCKR		RBPJ		TXNL4B
CACNA1A		ADAMTS16		CAPN1		ALDH3A2		C6ORF89		FOS		DUSP6		GEMIN4		RGS14		UXS1
CADM1		ADAMTS17		CAPN7		ALDH3B2		C8ORF33		FRAT1		DZANK1		GFAP		RICTOR		VSIG1
CALCOCO1		ADAMTS18		CARHSP1		ALG10		C9		FRMPD2		EBI3		GINM1		RIMKLB		ZMYM3
CALCOCO2		ADAMTS19		CAV2		ALG2		CA9		FTH1		EHD4		GKN1		RMI1		ZMYND15
CAMK2N1		ADAMTS20		CCAR1		ALG6		CABP2		FUT10		EIF4EBP1		GMFB		ROCK1		ZNF512
CAPN3		ADAMTS3		CCDC167		ALKBH1		CALHM4		FXYD1		EMP3		GNAI3		ROCK2		ZNF587
CASC3		ADAMTS4		CCDC59		ALKBH2		CALML3		GABRG1		ENTPD1		GNGT1		RPGR		ZNRF1
CASTOR3		ADAMTS5		CCDC71		ALKBH8		CAMK1		GADD45G		ESR1		GPLD1		RPS6KA5
CAT		ADAMTS6		CCL19		ALLC		CAMK1D		GALNTL5		FAM13C		GPR146		RSBN1
CAV1		ADAMTS8		CCNG1		ALOX12		CAPNS1		GASK1B		FBP1		GPR25		SENP6
CAVIN2		ADAMTS9		CCNT2		ALOXE3		CARNMT1		GDPD2		FCER1G		GPSM2		SEPTIN7
CBFB		ADAMTSL1		CCPG1		ALPG		CASP8		GJA1		FCGR2A		GRIK2		SFN
CBWD2		ADAMTSL3		CCS		ALPI		CATSPERE		GJB6		FGD2		GTF2F2		SGMS1
CBX1		ADAMTSL4		CD164		ALPL		CBX8		GLDC		FGD4		GTF2IRD1		SH3RF1
CCBE1		ADARB1		CD226		ALPP		CCDC102B		GLI3		FGL2		GUCD1		SH3YL1
CCDC28B		ADAT1		CD2AP		ALS2CL		CCDC171		GLUD1		FHOD1		H3F3B		SHPRH
CCDC32		ADCK1		CD46		AMH		CCDC18		GLUL		FPR1		HECA		SIRT1
CCDC34		ADCY1		CD47		AMMECR1		CCDC27		GMNN		FPR3		HIPK3		SLC25A19
CCDC50		ADCY2		CD48		AMN		CCDC69		GMPR		FYB1		HIST2H2AA3		SLF1
CCDC66		ADCY5		CDC16		AMPD3		CCDC9		GNPNAT1		GAL3ST4		HIVEP2		SLTM
CCDC7		ADCY7		CDC40		AMZ2		CCHCR1		GPAM		GALNT10		HLA-E		SMARCA5
CCL23		ADCY8		CDC42SE2		ANAPC11		CCL11		GPD2		GBP1		HMGB2		SMC6
CCN2		ADCYAP1		CDC5L		ANAPC13		CCM2		GPR37L1		GBP2		HMGXB4		SMG1
CCNE2		ADD2		CDC73		ANG		CCNB3		GPT2		GBP5		HNRNPA3		SOS2
CCNK		ADGRA1		CDKN1B		ANGPTL4		CCNQ		GRAMD1C		GMFG		HOXA7		SPRN
CCNL1		ADGRA3		CEBPZ		ANGPTL6		CCNT1		GRAMD2A		GMIP		HOXB5		SREK1
CCSAP		ADGRB1		CELSR2		ANKFY1		CD151		GTF3C6		GNA15		HOXB8		ST3GAL2
CD22		ADGRB2		CENPQ		ANKMY1		CD28		HACD1		GNB4		HSPB1		SUCO
CD27		ADGRB3		CEP290		ANKRD1		CD2BP2		HADH		GNG5		HSPB2		TASOR
CD276		ADGRE5		CEP57		ANKRD11		CD320		HEPH		GNGT2		HTN1		TBC1D31
CD300LG		ADGRF2		CEP63		ANKRD13B		CD69		HEY1		GPALPP1		IFITM1		TBCEL
CD6		ADGRF3		CEP76		ANKRD27		CDC34		HEYL		GPNMB		IFITM3		TCAIM
CD9		ADGRF5		CEP85L		ANKRD33		CDC37		HIBADH		GPR132		IGFBP1		THUMPD1
CDC25C		ADGRG2		CETN3		ANKRD50		CDIP1		HKDC1		GPR160		IL1R1		TMED9
CDC42EP2		ADGRG3		CGGBP1		ANKRD7		CDIPT		HSDL2		GPR34		IL23R		TOPORS
CDC6		ADGRG4		CGRRF1		ANKS3		CDK1		HSPB6		GPR65		IL5RA		TRIM33
CDCA2		ADGRG6		CHCHD5		ANKS4B		CDK10		HYLS1		GPR78		INHA		TSTA3
CDH20		ADGRG7		CHD6		ANKZF1		CDK15		ID2		GPR84		IPO11		TWF2
CDH5		ADGRL1		CHM		ANO2		CDKN2B		ID4		HAP1		ITGB8		UBA6
CDK18		ADGRL2		CHMP2B		ANO5		CEACAM5		IDI2-AS1		HAVCR2		ITGBL1		UPF3B
CDK20		ADGRV1		CHMP5		ANOS1		CENPH		IDNK		HCK		JUNB		VCAN
CDK2AP1		ADH1A		CHN2		ANP32D		CEP55		IGSF1		HCLS1		KCNJ16		VPS54
CDK2AP2		ADH1B		CHORDC1		ANXA7		CEP57L1		IL17D		HCP5		KIAA1958		WWP1
CDK5RAP3		ADH1C		CHRND		ANXA9		CERS3		IL20RA		HCST		KIFC1		YIF1B
CDKN1C		ADH6		CIAO2A		AOC1		CERS4		IL33		HLA-DMA		KIR3DL1		YOD1
CDR2L		ADHFE1		CIART		AOC2		CERS5		INTS7		HLA-DMB		KIRREL3-AS3		YTHDC1
CDT1		ADI1		CIB2		AP1AR		CFAP70		IQCA1		HLA-DOA		KLHDC7A		ZDHHC1
CEP19		ADIPOQ		CIPC		AP1G2		CHCHD6		ISLR2		HLA-DPA1		KRBOX4		ZFC3H1
CEP192		ADIPOR2		CLASP2		AP1M2		CHD2		ITGB4		HLA-DQB1		KRT18		ZFP1
CEP85		ADM		CLCN3		AP1S2		CHID1		JAM2		HLA-DRA		LAMB2		ZFP37
CEP97		ADPRH		CLIP4		AP5S1		CHMP1A		JUN		HLA-DRB4		LATS1		ZNF112
CERCAM		ADPRHL1		CLK4		APEX2		CHMP2A		KBTBD11		HLCS		LHB		ZNF2
CERS2		ADPRHL2		CLPX		API5		CHODL		KCNV1		HMOX1		LMAN2L		ZNF248
CFAP206		ADPRM		CNBP		APLN		CHRM5		KLHL5		HNRNPK		LUC7L2		ZNF254
CFAP46		ADRA2A		CNDP1		APOA4		CHRNB2		KMT2D		HPSE		MAD2L2		ZNF277
CHAC2		ADRA2B		CNFN		APOBEC2		CHRNB3		LAMA1		IER3		MADCAM1		ZNF281
CHD1L		ADSL		CNOT8		APOBEC3A		CHST10		LFNG		IFI30		MAPK13		ZNF285
CHFR		ADSSL1		CNTN3		APOBEC3C		CHST4		LHFPL6		IFNGR2		2026-03-06		ZNF302
CHKA		ADTRP		COL21A1		APOBEC3F		CIAO2B		LIX1		IGSF6		MED29		ZNF334
CHTOP		AFAP1L2		COMMD8		APOBEC3G		CIAO3		LRIG1		IKZF1		MELK		ZNF606
CIB4		AFF2		COPS2		APOF		CIDEC		LRRC6		IL12RB1		MEOX1		ZNF615
CIC		AFF3		COPS5		APOL1		CIP2A		LRTOMT		IL15		METTL2B		ZNF644
CIDEA		AFF4		COQ8B		APOM		CKAP2		LSM3		IL17RA		MFAP2		ZNF668
CKLF		AFG3L1P		CPD		APP		CKM		MAOA		IL1A		MFGE8		ZNF83
CLASRP		AFG3L2		CPEB4		APPBP2		CLBA1		MAOB		ING5		MGAT1		ZNRF2
CLCA4		AFMID		CPNE3		AQP10		CLCA3P		MAP3K5		IRF1		MINDY2
CLCN2		AFP		CPSF6		AQP3		CLCN7		MAPK4		IRF5		MOBP
CLDN11		AGA		CPVL		AQP5		CLDN6		MAPRE1		IRF8		MOCS3
CLDN2		AGAP2		CRBN		AQP7		CLEC11A		2026-03-10		ITGAL		MORC2
CLDND1		AGAP3		CREBL2		AQP8		CLEC3A		2026-03-03		ITGAM		MOSMO
CLIC6		AGAP4		CRY1		ARAP1		CLPP		MCHR2		ITGB2		MPO
CLK1		AGBL2		CSE1L		ARFGAP1		CLPTM1		MFAP3L		KATNAL2		MPP4
CLMN		AGER		CSNK1G3		ARG1		CMIP		MFAP4		KCNJ5		MRAS
CLN8		AGK		CSRNP2		ARHGAP10		CNGA3		MGST1		KCNK13		MRGPRX1
CMTM1		AGO2		CSTF2T		ARHGAP20		CNGB3		MIR99AHG		KCNK9		MS4A8
CMTM5		AGO3		CSTF3		ARHGAP6		CNOT6L		MLC1		KCNN4		MSI2
CNGB1		AGO4		CTC1		ARHGEF16		CNPPD1		MMP28		KCTD12		MSRB1
CNNM3		AGPAT2		CTR9		ARHGEF19		CNPY2		MOK		KIAA0040		MT1G
CNP		AGPAT5		CTTNBP2		ARHGEF5		CNPY3		MORN5		KYNU		MT1H
CNTN2		AGR2		CUL4B		ARID4A		COA4		MRO		L3HYPDH		MT2A
CNTNAP4		AGTR1		CWC27		ARID5A		COG4		MROH7		LAP3		MTA3
COBL		AGTRAP		CXCL14		ARIH1		COL2A1		MT1X		LAPTM5		MTFR2
COL16A1		AGXT		DAB2IP		ARL10		COL4A3		MTHFD2		LAT2		MTIF2
COL24A1		AGXT2		DACH1		ARL11		COMMD1		MTMR1		LCP1		MXD1
COL4A5		AHCY		DCANP1		ARL2		COMMD5		MVK		LCP2		MXI1
COL9A3		AHI1		DCP2		ARL6		COPS6		MXRA8		LGALS9		MYEF2
COLGALT2		AHR		DCTN6		ARMC5		COQ4		MYBPC1		LHFPL2		MYO19
COMMD3		AICDA		DDAH2		ARMC7		COX14		NDP		LILRA2		NACA
COMP		AIFM1		DDHD1		ARMCX1		COX15		NDRG2		LINC01547		NENF
COMTD1		AIPL1		DDX18		ARMCX2		COX4I1		NEBL		LIPG		NEPRO
COQ5		AJAP1		DDX5		ARMCX6		CPSF4		NFIA		LMNB1		NET1
COQ8A		AJUBA		DEGS1		ARNT		CPT1C		NMNAT3		LMO2		NINJ1
CORO2B		AK5		DEK		ARPC3		CR2		NOTCH2		LPAR5		NLRP5
CPA6		AK7		DENND1A		ARR3		CRAT		NOX5		LPAR6		NME4
CPNE6		AK9		DENND1C		ARRDC2		CREB3		NQO1		LRR1		NPHP4
CPS1		AKAP10		DEXI		ARSE		CREB3L4		NR2E1		LRRC15		NUCKS1
CPT1B		AKAP12		DGCR6L		ARSF		CRHBP		NT5E		LRRC25		NXT2
CR1		AKAP2		DGKG		ARSJ		CRYBB1		NTSR2		LRRC46		OBP2B
CREB5		AKAP3		DHODH		ARSK		CRYGN		ORC1		LRRK1		OPALIN
CRIM1		AKAP5		DHX15		ART5		CSNK1E		OSBP2		LST1		OR51B4
CRIPT		AKAP6		DHX29		ARVCF		CSNK2A1		OSBPL11		LTBP4		ORMDL3
CRKL		AKIRIN2		DMTF1		ARX		CSNK2B		P2RY1		LTBR		OSBPL1A
CRYAB		AKNAD1		DMXL1		ASAP2		CST9L		PALLD		LY86		OSBPL2
CSNK2A2		AKR1A1		DNAAF2		ASAP3		CTAG2		PARD3		LY96		OTOF
CSPP1		AKR1B1		DNAH2		ASB10		CTIF		PAX6		LYN		P4HA1
CSRP1		AKR1B10		DNAJB14		ASB17		CTNNBL1		PBXIP1		LYZ		PAQR6
CTCF		AKR1C1		DNAJC17		ASB2		CTSD		PDE7B		MAFB		PARN
CTDSP1		AKR1C3		DNAJC24		ASB5		CUL7		PDLIM5		MGAT4A		PASK
CTNNA1		AKR1D1		DOCK11		ASCC1		CYB5D1		PFKFB3		MKNK1		PBK
CTSE		AKT1		DOCK9		ASCC2		CYHR1		PGAM2		MNDA		PCDH11Y
CTSV		AKT3		DONSON		ASCL3		CYLC2		PHKG1		MR1		PCDHB13
CUL5		AKTIP		DPP8		ASH2L		CYP2A7		PIGF		MS4A4A		PCGF3
CXXC5		ALB		DPY19L2		ASIC3		CYP3A5		PIPOX		MS4A6A		PCK1
CYB5R2		ALDH1A1		DPYD		ASMTL-AS1		CYP4Z1		PITPNC1		MS4A7		PFDN2
CYP20A1		ALDH1A2		DPYSL2		ASNSD1		CYP8B1		PLA2G5		MSR1		PFDN5
CYP27A1		ALDH2		DRG2		ASPHD1		CYSLTR1		PLA2G7		MYBL2		PIGH
CYP2D6		ALDH3B1		DUOX1		ASPSCR1		DBF4		PLIN1		MYBPH		PIGW
CYP2J2		ALDH5A1		DUSP12		ATAD1		DBR1		PLPP3		MYC		PIKFYVE
CYP4F8		ALDH8A1		DYNLL1		ATE1		DCAF10		PLSCR4		MYH14		PIMREG
CYP4V2		ALDOA		ECD		ATF3		DCTN1		PNMT		MYH4		PKP4
CYSLTR2		ALDOB		ECHDC1		ATF4		DCXR		PNPLA4		MYO1F		PMP2
DAAM2		ALDOC		EDEM3		ATF6		DDIT3		PON2		MYT1		PODXL
DAZAP1		ALG1		EDIL3		ATF6B		DDRGK1		PON3		NABP1		POLE3
DBI		ALG14		EDRF1		ATG2B		DDX21		PPARGC1A		NAGA		PPDPF
DBNDD2		ALG8		EED		ATG4B		DDX41		PPP1R1B		NAPSA		PPIC
DBNL		ALG9		EEF1E1		ATG5		DDX52		PPP1R3C		NCF2		PPP1R26
DCD		ALK		EGR1		ATG9B		2026-12-01		PPP2R5A		NCKAP1L		PPP4R1
DCT		ALKBH3		EID3		ATOH8		DEDD2		PRDX6		NFKB2		PRKAR2A
DDX17		ALKBH5		EIF1AX		ATP10A		DEFA6		PRLHR		NIBAN1		PRSS12
DDX39A		ALKBH6		EIF2AK3		ATP11C		DENND2A		PRPF38A		NLRC4		PTPN11
DEFB125		ALMS1		EIF3A		ATP13A1		DFFA		PRRX1		NLRP3		PTTG1
DENND5A		ALOX12B		EIF3E		ATP1B1		DGCR6		PSD2		NMI		PUS7
DHRS1		ALOX15		EIF3J		ATP23		DHPS		PTN		NOD2		PXDC1
DHRS2		ALOX15B		EIF4G2		ATP4B		DHX30		RAB31		NSMF		PXDNL
DHTKD1		ALPK3		EIF5		ATP6V1H		DHX38		RASL12		OAS1		QRFPR
DHX40		ALX3		EIF5B		ATR		DHX57		RAVER2		OLR1		RAB13
DIAPH1		ALX4		ELOVL5		ATRNL1		DHX8		RCN1		OSCAR		RAC1
DICER1		ALYREF		ELOVL6		ATXN7		DLK2		RFC5		OSMR		RACK1
DIP2B		AMBN		ELOVL7		AUH		DMAC1		RFX2		OTULINL		RAD21
DIP2C		AMBP		EMC2		AVP		DMAP1		RGMA		P2RY6		RAD51
DIPK2A		AMDHD1		EMID1		AVPR2		DNAH7		RGN		PARVG		RAMP1
DIXDC1		AMELX		EMILIN1		AZI2		DNAJB1		RGR		PIK3AP1		RARRES2
DLC1		AMFR		ENPP2		AZIN1		DNAJB5		RHOBTB3		PLAC8		RBM12
DLG1		AMHR2		ENPP4		B3GALNT1		DNPH1		RIDA		PLAU		RBM15
DLL3		AMIGO1		EPB41L3		B3GALT4		DOCK10		RMC1		PLAUR		RBP1
DMRT2		AMIGO2		EPHA3		B3GNT2		DOCK8-AS1		RNASEH1		PLCG2		RFXANK
DNAH17		AMOT		EPHB3		B3GNT8		DPF1		RNF182		PLEK		RHEBL1
DNAJC1		AMOTL1		EPRS		B4GALNT3		DPP3		RORB		PLEKHA6		RMDN1
DOCK1		AMPD1		EPS15		B4GALT2		DPP7		RPE65		PLK3		RND2
DOK3		AMPH		ERBB2		B4GALT3		DPPA2		RPS21		PLSCR1		RNF141
DOT1L		AMZ1		ERCC2		BAAT		DPYSL4		RYR3		PMCH		RNF19A
DPH7		ANAPC1		ERGIC2		BACH1		DSC3		S100A1		PMFBP1		RNF6
DPM2		ANAPC15		ERO1B		BAHD1		DSCR10		S100A13		PNP		RNPC3
DPPA4		ANAPC7		ERRFI1		BAIAP2		DTD2		SCGB1D2		PRPS2		RORA
DSCAML1		ANGEL2		ESCO1		BANF1		DTWD1		SDC4		PSMB8		RPL13
DST		ANGPT2		EXOC1		BANP		DUS2		SDS		PSMB9		RPL13A
DUSP10		ANGPTL1		EXOC5		BARX2		DUSP23		SEC14L1		PSTPIP2		RPL14
DUSP2		ANGPTL2		EXOC8		BATF2		DUSP3		SEC14L2		PTAFR		RPL22
DUSP22		ANGPTL3		EXPH5		BAX		DYNLL2		SERAC1		PTGS1		RPL27
DUT		ANGPTL7		FABP4		BAZ1B		E2F5		SFRP1		PTPRC		RPL28
DYRK3		ANK1		FAIM		BAZ2A		E4F1		SFXN5		PTPRE		RPL3
DYRK4		ANK2		FAM160B1		BBC3		ECH1		SKA3		PYCARD		RPL30
EDARADD		ANKDD1A		FAM171B		BBOF1		ECHS1		SLC14A1		RAB27A		RPL36
EFCAB14		ANKFN1		FAM214A		BBS1		ECM2		SLC22A6		RAB32		RPL36AL
EFHD1		ANKHD1		FAM217B		BBS7		EDF1		SLC24A1		RABGAP1L		RPL37
EFNA3		ANKMY2		FAM76B		BCAM		EEF2		SLC25A18		RAC2		RPL4
EFS		ANKRD13D		FAM8A1		BCAR1		EFCAB13		SLC2A12		RANBP17		RPL6
EIF1		ANKRD19P		FANCF		BCAS2		EFHC1		SLC39A12		RCL1		RPRD2
EIF3C		ANKRD2		FANCL		BCAT2		EGFL6		SLC41A1		RCOR1		RPS12
EIPR1		ANKRD20A11P		FAR1		BCL2L12		EHF		SLC44A3		RCSD1		RPS16
ELAVL1		ANKRD26		FASTK		BCL3		EHMT2		SLC49A4		RDM1		RPS17
ELF2		ANKRD28		FASTKD2		BCL6B		EIF4G1		SLC4A4		REL		RPS18
ELOVL3		ANKRD29		FBXL18		BCL7A		EIF4H		SLC6A11		RGS10		RPS23
EMC9		ANKRD30A		FBXL3		BCL9		EIF6		SLC7A11		RGS18		RPS29
ENO3		ANKRD30B		FBXO21		BCL9L		ELAC2		SLC9A3R1		RHBDF2		RPS4X
ENOSF1		ANKRD37		FBXO28		BCORL1		ELAVL3		SMAD3		RIPK3		RPS6KA1
ENOX2		ANKRD39		FBXO3		BCORP1		ELL3		SNAPC1		RNASE2		RPS9
ENPP3		ANKRD40CL		FBXO33		BCR		ELOB		SNRNP40		RNASE3		RRAGD
ENPP6		ANKRD42		FBXW5		BEND6		ELOF1		SNTA1		RNASE6		S100B
ENTPD7		ANKRD44		FGF22		BET1		ELP5		SNX7		RNASET2		SAP18
EP300		ANKRD6		FGF23		BET1L		EMC6		SOX9		RSPRY1		SCML4
EP400		ANKRD60		FIGNL1		BHLHB9		EMC8		SPARC		RUBCNL		SDCCAG8
EPB41L2		ANKRD9		FNDC3A		BHLHE23		EMD		SPARCL1		RUNX1		SEC63
EPN2		ANO1		FOXJ3		BHMT		ENAM		SPON1		RUNX2		SELENON
EPS8		ANO3		FXR1		BIRC2		ENPEP		SPX		S100A11		SESN3
ERBB3		ANO6		GALC		BIRC7		ENTPD5		SRI		S100A3		SESTD1
ERBIN		ANO7		GALNT12		BLOC1S2		EPHA8		SRPX		SAMSN1		SF3B3
ERMN		ANO8		GALNT7		BLOC1S4		EPHX1		SSPN		SASH3		SH3BGR
ESRP1		ANO9		GCA		BLZF1		EPM2AIP1		SSUH2		SCIN		SH3BP2
ESRRA		ANP32C		GCLC		BMF		EPS8L3		ST6GALNAC2		SEC24D		SH3GL1
EVA1C		ANPEP		GDI2		BMP1		EPSTI1		ST6GALNAC4		SERPINA1		SHPK
EVI2A		ANTXR2		GET1		BMP15		ERCC1		STK32A		SERPINB1		SIGLEC1
EXO1		ANXA1		GGNBP2		BMP2K		ERG28		STON2		SERPINF1		SKA2
EXOSC10		ANXA10		GJC1		BMP6		ERI3		STOX1		SH3TC1		SLC12A3
EXOSC8		ANXA13		GKAP1		BOC		ESPN		SYNC		SIGLEC10		SLC37A4
F2RL1		ANXA2		GLCE		BOLA1		ETV1		SYNE1		SIGLEC11		SLC44A2
FA2H		ANXA5		GNAI1		BORCS7		EVI5L		TCAP		SIGLEC9		SLITRK2
FAM102A		ANXA6		GNE		BPESC1		EXOC3		TFCP2L1		SLA		SMARCA2
FAM107B		AOC3		GNG10		BPGM		EXOC4		THBS4		SLAMF8		SMC1A
FAM171A1		AOX1		GNL2		BPIFB4		EXOC6		TIMP3		SLC11A1		SMC5
FAM184A		AP1B1		GNPAT		BPY2		EXT1		TIMP4		SLC15A3		SNAPIN
FAM222A		AP1G1		GOLGA5		BRAT1		F2R		TLCD4		SLC16A3		SNRPB
FAM3B		AP1M1		GOLT1B		BRD2		FADD		TMEM47		SLC17A9		SNRPD3
FAM47B		AP1S1		GPBP1		BRF1		FADS3		TMOD1		SLC1A5		SNW1
FANCI		AP2A1		GPR137		BRI3		FAM135A		TNC		SLC25A10		SNX6
FAT2		AP2A2		GPR153		BRINP3		FAM217A		TNFRSF21		SLC2A5		SOCS7
FAT4		AP2B1		GPR20		BRIX1		FAM32A		TNFSF13		SLC39A4		SPATA25
FATE1		AP2M1		GPR85		BRMS1		FAM3A		TNIK		SLC4A10		SPATA5
FAXDC2		AP2S1		GPRC5C		BRPF1		FAM43A		TP53BP2		SLC7A7		SPECC1
FBXL21P		AP3B2		GRIK4		BRWD1		FASLG		TPD52		SNAI2		SPIRE1
FBXL5		AP3M2		GRPEL2		BRWD3		FBH1		TPD52L1		SNX16		SPTBN1
FBXO32		AP4E1		GSKIP		BST2		FBXL13		TPM1		SOAT1		SRARP
FBXO38		AP4M1		GTF2H1		BTN1A1		FBXO27		TRIP6		SOCS1		SSH1
FCRL3		APBA1		GUCY2D		BTN3A3		FBXO4		TRPM3		SOD2		SSRP1
FCSK		APBA2		HAMP		BTNL8		FBXO8		TRPS1		SPDEF		ST13
FERMT2		APBA3		HAT1		C10ORF53		FBXW11		TSHZ2		SPHK1		ST20-AS1
FEZ1		APBB1		HDAC2		C10ORF67		FBXW9		TSPAN12		SPI1		SYF2
FEZ2		APBB3		HDHD2		C10ORF91		FCN3		TTYH1		SPOCD1		TAAR9
FEZF2		APC		HGH1		C11ORF1		FDPS		TXLNB		SQOR		TADA3
FGF1		APCDD1		HHIPL1		C11ORF52		FGD6		UST		SSBP1		TAOK1
FGF20		APCS		HIBCH		C12ORF29		FIBP		WLS		ST6GAL1		TAS2R9
FGF7		APEH		HINT3		C12ORF60		FKBP2		WWC1		STAB1		TBC1D14
FGFR1OP2		APEX1		HLTF		C15ORF40		FKBP7		WWTR1		STARD5		TCERG1L
FKBP11		APH1B		HMGN4		C16ORF46		FLAD1		YAP1		STEAP3		TCP10
FLG		APLF		HNRNPH2		C17ORF78		FLOT1		ZBTB24		STXBP2		TCTN2
FLYWCH1		APLNR		HNRNPLL		C17ORF80		FLOT2		ZFYVE21		SUSD3		TDO2
FMNL2		APMAP		HOMER2		C19ORF24		FNBP4		ZNF473		SYK		TDRD5
FN1		APOB		HOXB4		C19ORF25		FOXRED1				SYTL3		TDRD9
FNBP1		APOBEC3B		HOXB6		C19ORF33		FRRS1				TAGAP		TEAD1
FNDC4		APOBEC3D		HPS3		C1D		FXR2				TAGLN2		TECPR2
FNTA		APOC3		HRK		C1QTNF2		FZD1				TAP1		TERF1
FOLH1		APOC4		HSD11B1		C1R		FZR1				TAS1R2		TEX15
FOXQ1		APOE		HSD17B11		C1RL		G6PC				TBXAS1		TEX2
FRA10AC1		APOH		HSF2		C1ORF109		GABARAP				TCIRG1		TFAP4
FRMD5		APOL2		HTATSF1		C1ORF115		GABPA				TGFBI		TGFB2
FRS2		APOL3		HTR4		C1ORF158		GADD45B				TGFBR1		THOC2
FRZB		APOL5		HTRA3		C1ORF35		GADD45GIP1				TIFA		THYN1
FSCN1		APOL6		HUNK		C20ORF85		GAK				TIMP1		TIGD1
FUOM		APOLD1		IARS2		C20ORF96		GANAB				TLR1		TLX1
FUT4		APOOL		IDH1		C2ORF15		GAS2				TLR2		TMEM256
FUT8		AQP1		IFI27L2		C3ORF14		GATD1				TLR3		TMEM31
FYB2		AQP11		IFI35		C3ORF20		GCSH				TLR6		TNFAIP1
FYCO1		AQP4		IFIT1		C3ORF22		GDA				TLR7		TNFRSF12A
GAB1		AQP4-AS1		IFNW1		C3ORF38		GDF11				TMC8		TNFRSF13C
GAL3ST1		AQP9		IFT122		C5AR2		GEM				TMEM106A		TNFSF12
GALNT16		AR		IGFBP2		C5ORF15		GFER				TMEM52B		TNPO1
GALNT2		ARAF		IK		C6ORF47		GIPC1				TNF		TP53TG1
GALNT5		ARAP2		IKZF5		C8A		GIT1				TNFAIP8L2		TPM4
GAS1		ARAP3		IL21R		C8G		GLRA1				TNFRSF11B		TPR
GAS7		ARC		IL36RN		C8ORF34		GLT1D1				TNFSF13B		TSEN34
GATAD2B		AREG		IL6ST		C8ORF37		GMPPA				TYMP		TSPAN33
GATB		AREL1		ILF2		C8ORF48		GNB1				TYROBP		TST
GATM		ARF3		INE1		C8ORF58		GNB2				UBE2E3		TTK
GBX2		ARF6		IQCB1		C9ORF43		GNMT				UBE4B		TUBB2B
GCHFR		ARFGAP2		ITGA9		C9ORF72		GNPDA1				UCP2		TYR
GDF1		ARFGEF2		ITGAV		CA11		GNPTG				VAMP8		TYW3
GEMIN5		ARG2		ITM2B		CA3		GOLGA4				VAV1		UBE2C
GEMIN8		ARHGAP1		ITPR2		CA4		GOLPH3				VSIG4		UBE2E1
GGN		ARHGAP11A		JAKMIP2		CA5A		GORAB				WAS		UBE2L6
GJB1		ARHGAP17		KBTBD3		CA6		GP6				WDR48		UBE2R2
GJC2		ARHGAP19		KBTBD6		CAAP1		GPANK1				WTAP		UGT1A6
GLDN		ARHGAP22		KBTBD7		CABIN1		GPAT4				ZFP28		UTRN
GLG1		ARHGAP24		KCNH8		CABP7		GPATCH3				ZKSCAN8		VGF
GLTP		ARHGAP25		KCNIP3		CACFD1		GPR45				ZNF540		VGLL4
GMDS		ARHGAP27		KCNS2		CACNA1I		GPR87						VTI1B
GNA13		ARHGAP28		KCTD3		CACNA2D1		GPS1						WASHC3
GNA14		ARHGAP29		KCTD6		CACNG1		GPX3						WDR81
GNAI2		ARHGAP33		KDM1B		CACNG4		GPX5						XRCC1
GNG4		ARHGAP8		KIAA0232		CACNG5		GRAMD1A						XRCC3
GNG7		ARHGAP9		KIF1BP		CADM4		GRHL2						YES1
GNG8		ARHGEF1		KIF27		CALB1		GRHPR						ZBED2
GOLGA7		ARHGEF10L		KIF2A		CALCR		GRIPAP1						ZC3H6
GON7		ARHGEF11		KIRREL3		CALR3		GRK3						ZCRB1
GPATCH8		ARHGEF15		KLF1		CAMK4		GSTM2						ZEB2
GPC3		ARHGEF17		KLF9		CAMKK1		GSTM4						ZMAT1
GPM6B		ARHGEF18		KLHDC2		CAMP		GSTZ1						ZNF106
GPR1		ARHGEF3		KLHL22		CAMSAP2		GTF2F1						ZNF146
GPR3		ARHGEF4		KLHL32		CAMTA1		GTF3C3						ZNF425
GPR37		ARID3A		KLK12		CANT1		GUK1						ZNF44
GPR62		ARID3B		KLRF1		CAPN11		GULP1						ZNF490
GPRC5B		ARID5B		KPNA1		CAPN5		HAGH						ZNF507
GREM1		ARL1		KPNA3		CAPN6		HAX1						ZNF623
GRHL1		ARL15		KPNA5		CAPNS2		HBQ1						ZNF706
GRK2		ARL2BP		KREMEN1		CAPS		HCFC1						ZNHIT2
GRM3		ARL3		KRT31		CAPS2		HCFC1R1						ZP4
GSTA3		ARL4A		L3MBTL2		CAPZA1		HCN4						ZPR1
GTF2I		ARL4C		L3MBTL3		CAPZA2		HDAC11						ZRANB1
GTF3C2		ARL6IP1		LACTB		CARD10		HDAC5						ZSCAN20
GUCY1A1		ARL8A		LAMP2		CARD11		HDDC3						ZSCAN25
GUSB		ARL8B		LANCL1		CARD14		HDLBP
H2AFV		ARMC12		LCA5		CARD19		HEBP2
HACD2		ARMC2		LDHC		CASC1		HES4
HAO1		ARMC4		LEMD3		CASK		HESX1
HAPLN2		ARMC9		LHFPL3		CASKIN2		HEXIM2
HAUS3		ARMCX5		LILRA1		CASP9		HFM1
HBP1		ARMH3		LIM2		CASQ2		HIF1AN
HCG9		ARMH4		LIN7C		CASZ1		HIGD2A
HDGFL1		ARNTL		LLPH		CBARP		HINFP
HEBP1		ARNTL2		LMBRD1		CBFA2T3		HIST1H2BI
HEMGN		ARPC1A		LMNA		CBLIF		HIST1H3C
HERC2		ARRDC3		LRCH2		CBLL1		HMCES
HHATL		ARRDC4		LRIF1		CBLL2		HMGB1
HHIP		ARSA		LRP11		CBR1		HMGCL
HIP1		ARSD		LRRC8B		CBR3		HMGN3
HIP1R		ARSG		LRRC8D		CBS		HMOX2
HIST1H2BH		ARSI		LSR		CBX3		HNRNPL
HLA-C		ART1		LTN1		CBX5		HOXA13
HLF		ART3		LY75		CCDC12		HOXD8
HNF4G		ART4		MAN2A2		CCDC17		HRAS
HNRNPA2B1		ARTN		MANBA		CCDC170		HSD17B10
HNRNPDL		ARV1		MANEA		CCDC174		HSD17B2
HNRNPH1		ASB11		MAP3K6		CCDC186		HSPB8
HNRNPH3		ASB12		MAP3K7		CCDC197		HSPD1
HNRNPR		ASB13		MAP4K3		CCDC198		HTR3A
HNRNPU		ASB14		2026-03-01		CCDC3		ICA1
HOXD1		ASB16		MAT2B		CCDC38		IFI27L1
HP1BP3		ASB16-AS1		MBD5		CCDC42		IFNA10
HPD		ASB7		MBIP		CCDC43		IFNA8
HPN		ASB8		MBNL2		CCDC47		IFNLR1
HPS4		ASB9		MCEE		CCDC57		IGF2BP3
HRG		ASCC3		MCRS1		CCDC60		IGFBPL1
HSD17B4		ASCL1		MED15		CCDC70		IGSF10
HSPA2		ASCL2		MED7		CCER1		IKBKG
HSPBAP1		ASF1B		MEF2A		CCL1		IL17F
HTATIP2		ASGR1		MEGF10		CCL13		IL1RL1
HTRA1		ASIC1		METTL18		CCL17		IL21
HTT		ASIC2		METTL5		CCL24		IL9
IFI44L		ASIC5		MFAP3		CCL25		ILRUN
IFIT2		ASIP		MFF		CCL26		IMP4
IFNGR1		ASL		MFN1		CCL4		IMPDH1
IFT20		ASMT		MFSD12		CCL7		INTS11
IGHMBP2		ASMTL		MFSD14A		CCM2L		INTS5
IGSF11		ASNS		MICU2		CCN5		INTU
IGSF3		ASPH		MIGA1		CCND3		IQCC
IKBKE		ASPHD2		MINPP1		CCNDBP1		IQCH
IL1B		ASS1		MMADHC		CCNH		IRAK1
IL23A		ASTN1		MMP11		CCR3		IRX1
IL36G		ASTN2		MMUT		CCR6		ISCA2
IMMP2L		ATAD5		MNAT1		CCR7		ITPA
INS		ATAT1		MOGAT2		CCRL2		IVD
INTS6L		ATCAY		MORC3		CCSER2		JAK2
IP6K3		ATF7IP		MORF4L1		CCT6B		JSRP1
IPO13		ATF7IP2		MOV10		CCZ1B		JTB
IPO8		ATG12		MPHOSPH10		CD160		KAT14
IRF2BP2		ATG16L2		MRPL19		CD1E		KAT5
IRX4		ATG3		MRPL22		CD24		KAT8
IST1		ATG4A		MRPL3		CD3EAP		KCNE3
ITGA2		ATG7		MS4A12		CD5		KCNN3
ITGAD		ATIC		MSH2		CD52		KCTD11
ITGB3BP		ATL1		MTDH		CD55		KCTD14
ITGB5		ATM		MTERF3		CD70		KCTD17
ITM2A		ATOH7		MTFR1		CD72		KCTD2
ITPRID2		ATP10D		MTIF3		CD79B		KHK
IVNS1ABP		ATP11A		MTM1		CD82		KIAA0100
JADE3		ATP12A		MTMR2		CDADC1		KIAA0319L
JAKMIP3		ATP13A2		MTMR6		CDAN1		KIF17
JAM3		ATP13A5		MTREX		CDC20		KIF1A
JARID2		ATP1A1		MYL4		CDC23		KIF20B
JMJD1C		ATP1A4		MYO1G		CDC37L1		KIF9
JOSD1		ATP1B3		MYO6		CDC42BPB		KL
JPT2		ATP1B4		MYOZ1		CDC7		KLF10
JUP		ATP2A1		NAA25		CDCA3		KLF4
KANSL1		ATP2A2		NAE1		CDH1		KLHDC1
KBTBD2		ATP2A3		NAV3		CDH10		KLHDC8B
KCNA6		ATP2B2		NBN		CDH11		KLHL14
KCNC3		ATP2B3		NCK1		CDH13		KLHL8
KCNH6		ATP2B4		NCLN		CDH22		KLHL9
KCNH7		ATP4A		NCOA2		CDH23		KLRB1
KCNJ10		ATP5F1A		NCOA4		CDH24		KLRC3
KCNJ11		ATP5F1B		NCOA7		CDH4		KLRC4
KCNJ2		ATP5F1C		NDFIP2		CDK11B		KPNA6
KCNK1		ATP5F1E		NDST2		CDK17		KPTN
KCNMB4		ATP5IF1		NECAB1		CDK3		KRIT1
KCNT1		ATP5MC1		NEGR1		CDK7		KRT20
KDM2B		ATP5MC3		NEK1		CDK8		KRT6A
KDM3B		ATP5MD		NEMF		CDK9		KRTAP19-1
KDM6A		ATP5MF		NEURL2		CDKL5		KRTAP4-7
KEL		ATP5MG		NIFK		CDKN1A		LARP4
KIAA0355		ATP5MPL		NKAP		CDO1		LARS2
KIAA0556		ATP5PD		NKAPP1		CDR1		LASP1
KIAA0930		ATP5PF		NMD3		CDSN		LCE1E
KIF16B		ATP5PO		NOL7		CDV3		LEPR
KIF1B		ATP6V0A1		NPAT		CDYL2		LETM1
KIF22		ATP6V0A4		NPY1R		CEACAM3		LGALS1
KIF25		ATP6V0B		NR2C1		CEACAM4		LGALS14
KIF5B		ATP6V0C		NR3C2		CEACAM7		LHFPL1
KLHL24		ATP6V0D1		NRG2		CEBPE		LINC00597
KLK6		ATP6V0D2		NRTN		CELA3B		LINC01600
KRAS		ATP6V0E1		NT5DC1		CENPE		LIPT1
KRT10		ATP6V0E2		NUDT9		CENPF		LOXHD1
KRT5		ATP6V1A		NUP160		CENPJ		LPXN
KRTAP4-4		ATP6V1B1		NUP42		CENPT		LRBA
LAMC2		ATP6V1B2		NUP54		CENPU		LRIG3
LAMP1		ATP6V1C1		ODF2L		CEP131		LRPAP1
LDB3		ATP6V1C2		ODR4		CEP164		LRRC40
LENEP		ATP6V1D		OMG		CEP170		LRRC59
LIF		ATP6V1E1		ORC4		CEP250		LSG1
LIFR		ATP6V1E2		ORMDL1		CEP41		LSM7
LINC00314		ATP6V1F		OSBPL8		CEP44		LY9
LIPA		ATP6V1G1		OSBPL9		CEP70		LYRM4
LMAN2		ATP6V1G2		OSGEPL1		CETN1		LYST
LMX1B		ATP7B		OSTM1		CFAP100		LYZL2
LOC389199		ATP8A2		P2RY12		CFAP157		LZTR1
LONRF3		ATP8B2		PAK1IP1		CFAP161		MAATS1
LPAR1		ATP8B3		PAN3		CFAP410		MAB21L1
LPO		ATPAF1		PAPSS1		CFAP47		MAF1
LRP4		ATRAID		PARD6A		CFB		MAFG
LRP6		ATRN		PCDH17		CFHR1		MAGEB4
LRRC3		ATXN1		PCGF5		CFL2		MAGEC3
LRRC4		ATXN10		PCGF6		CFP		MALT1
LRRFIP2		ATXN7L2		PCMTD2		CGA		MAN1A1
LRRN1		AUNIP		PCNA		CHAD		MAP2K6
LRRN4		AURKA		PCNP		CHAF1A		MAP3K15
LSM14A		AURKB		PDCD6IP		CHAMP1		MAPK3
LSS		AUTS2		PDIK1L		CHCHD3		MAPK8IP1
LTBP1		AVEN		PES1		CHD4		MAPT
LTO1		AVIL		PEX1		CHD8		MAS1
LUC7L		AVL9		PEX26		CHDH		MAZ
LUZP4		AVPR1A		PEX5L		CHEK2		MBD2
LZIC		AVPR1B		PGAP1		CHIT1		MBTD1
MAB21L3		AXDND1		PHF14		CHL1		MBTPS2
MAG		AXIN1		PHF3		CHML		MC1R
MAGEA10		AXIN2		PI4K2B		CHRD		MC2R
MAGI2		AXL		PIBF1		CHRM1		MCCC2
MAL		AZGP1		PICALM		CHRNA10		MCHR1
MAML1		AZIN2		PIGB		CHRNA5		MCOLN1
MAN1A2		AZU1		PIGK		CHRNB4		MCUR1
MAN2A1		B3GALNT2		PIGN		CHRNG		MDFIC
MAP3K13		B3GALT1		PIK3C2A		CHST12		MEA1
MAP4K2		B3GALT5-AS1		PIK3CA		CHTF18		MEGF8
MAP4K4		B3GALT6		PIK3CB		CHUK		MEPCE
MAP4K5		B3GAT2		PJA2		CIDEB		METAP2
MAP6D1		B3GNT4		PLA2G12B		CILP2		METTL2A
MAP7		B3GNT6		PLEKHA3		CIRBP		MIEN1
MARCKSL1		B3GNT7		PLS3		CIRBP-AS1		MIR7-3HG
MAT2A		B3GNTL1		PLXNA3		CISH		MLLT1
MATK		B4GALNT1		PM20D2		CIZ1		MMRN1
MB		B4GALNT2		PNN		CKS2		MON1A
MBP		B4GALNT4		PNPT1		CLC		MORC1
MCAM		B4GALT1		PODN		CLCN4		MOSPD3
MDN1		B4GALT5		POGLUT1		CLCNKA		MPDU1
MEN1		B4GALT6		POLI		CLCNKB		MPG
MESP1		BABAM2		POLR2B		CLDN14		MPP2
METTL1		BACE2		POMC		CLDN3		MRGPRX3
METTL25		BACH2		POT1		CLDN4		MRM2
METTL3		BAG2		POU5F1		CLDN5		MRPL14
MGME1		BAG3		PPA1		CLDN8		MRPL17
MGRN1		BAG4		PPAN		CLEC16A		MRPL23
MIB1		BAIAP2L1		PPARA		CLEC4A		MRPL24
MID1IP1		BAIAP2L2		PPBP		CLEC4D		MRPL27
MIF4GD		BAIAP3		PPIG		CLGN		MRPL34
MINK1		BAK1		PPIL3		CLIC1		MRPL36
MITF		BAMBI		PPIP5K2		CLIC3		MRPL4
MKRN3		BAP1		PPM1A		CLIC5		MRPL41
MLH3		BARD1		PPM1B		CLIP1		MRPL52
MMP1		BARHL1		PPM1D		CLK3		MRPL54
MMP15		BARX1		PPP1R12A		CLN3		MRPS17
MOB3B		BASP1		PPP1R15B		CLRN1		MRPS18A
MOG		BBS4		PPP1R3D		CLTC		MRPS2
MON1B		BBS5		PPP2CB		CLTRN		MRPS24
MON2		BCAP31		PPP2R5C		CMA1		MRPS26
MOSPD2		BCAS1		PPP3CA		CMPK1		MRPS34
MPC1		BCAS4		PPP4R3B		CNIH1		MS4A5
MPP5		BCAT1		PPP6C		CNKSR1		MTAP
MPST		BCKDHA		PRG3		CNN2		MTBP
MRM3		BCL10		PRIM1		CNR2		MTFR1L
MRPL38		BCL11A		PRIMA1		CNRIP1		MTG2
MSH6		BCL2L14		PRKACB		CNTFR		MTX1
MSLN		BCL2L15		PRKACG		CNTNAP3		MYL6
MT1F		BCL6		PRKAR1A		CNTROB		MYNN
MTERF4		BCLAF3		PRMT3		COCH		MYOM1
MTF1		BCO2		PRPF31		COG2		NAA10
MTRR		BDKRB1		PRPSAP2		COG5		NAA35
MTSS1		BDKRB2		PRR7		COG6		NAA38
MTUS1		BDNF		PSIP1		COG7		NABP2
MUC7		BECN1		PSMA8		COIL		NADK
MUS81		BEND2		PSMC2		COL11A2		NAPG
MVB12B		BEND4		PSMD6		COL18A1		NARF
MYF6		BEND5		PTBP2		COL19A1		NAXE
MYLK		BEND7		PTEN		COL1A1		NBL1
MYO18A		BEST2		PTPN12		COL23A1		NCK2
MYO5C		BEST3		PWWP3B		COL4A1		NDC80
MYO7A		BEST4		PYCR1		COLEC11		NDUFA13
MYOC		BEX1		RAB10		COLGALT1		NDUFAF3
MYRF		BEX3		RAB1B		COLQ		NDUFAF6
NAA16		BEX5		RAB22A		COMMD2		NDUFB10
NAV1		BFAR		RAB2A		COMMD4		NDUFB11
NBPF14		BFSP1		RAB2B		COMT		NDUFB7
NCOA3		BFSP2		RAB33B		COP1		NDUFS6
NCOA5		BHLHA15		RAB36		COPB1		NDUFS8
NCOA6		BHLHE22		RABEP1		COPE		NDUFV3
NCOR2		BHLHE40		RABGGTB		COPS4		NECAB2
NDRG1		BHLHE41		RAC3		COPZ2		NECTIN3
NECTIN2		BICD1		RAD50		COQ2		NEDD1
NEK7		BICD2		RANBP6		COQ3		NEDD8
NFASC		BIK		RAP2A		COQ7		NEK4
NFATC3		BIN3		RARG		COQ9		NELFB
NFIX		BIRC3		RASA1		CORO7		NEUROD1
NFS1		BIRC5		RB1		COX11		NEUROD4
NICN1		BLCAP		RBAK		COX7A1		NFE2L1
NIPAL3		BLK		RBBP7		COX7B2		NFKBIB
NIPBL		BLM		RBM11		CPA1		NFKBIL1
NKAIN2		BLMH		RBM26		CPA5		NGRN
NKTR		BLOC1S6		RBM39		CPAMD8		NID2
NKX2-2		BLVRA		RBMX		CPB1		NLGN1
NLGN3		BLVRB		RCHY1		CPE		NLGN2
NLRP1		BMERB1		RCOR3		CPEB2		NLRP11
NMRK2		BMI1		RELCH		CPM		NMT1
NOG		BMP10		REV1		CPSF1		NOC3L
NOP9		BMP2		REV3L		CPXM1		NOL11
NOXA1		BMP3		RGS5		CPZ		NONO
NPC1		BMP4		RHOT1		CRCT1		NOSIP
NPFFR2		BMP8A		RIOK2		CREB3L3		NOVA2
NPIPA1		BMP8B		RLF		CREG1		NOX1
NPR3		BMPER		RNF111		CREM		NOX4
NR2F6		BMPR1B		RNF13		CRHR1		NPFFR1
NR3C1		BMPR2		RNF146		CRHR2		NPHP1
NRBP2		BMS1		RNF20		CRIP1		NPLOC4
NSL1		BMX		RNF219		CRIP2		NPTXR
NSMCE2		BNC1		RPL37A		CRISP2		NRDC
NSUN2		BNIP1		RPS6KC1		CRISPLD1		NSMCE1
NTF3		BNIP3		RRAD		CRLF1		NSUN6
NTNG2		BNIPL		RSF1		CRLF2		NT5C1A
NUAK1		BOD1		RSL24D1		CRLF3		NT5C3B
NUMBL		BOK		RSPH14		CRNKL1		NTHL1
NUP85		BOLA3		RSRC1		CROCC		NUBP2
NXF1		BOLL		RTL6		CRTC2		NUDC
NXPE1		BORCS5		RTN4		CRYBA1		NUDCD3
OARD1		BPHL		RUFY3		CRYBB3		NUDT12
OAZ3		BPI		RWDD1		CRYGB		NUDT14
OCIAD1		BPIFA1		RXFP3		CRYZL1		NUDT16L1
ODF1		BPIFB2		S100PBP		CSF1		NUDT22
OGT		BPIFC		SACS		CSF2		NUFIP1
OR12D3		BPNT1		SAMD15		CSF3		NUP133
OR5P2		BRAF		SARAF		CSHL1		NUP153
OR7A5		BRAP		SARDH		CSK		NUTF2
ORC6		BRCA1		SBDS		CSMD3		NXNL2
OSM		BRD3		SCAF8		CSNK1D		OAZ2
OTUB2		BRD9		SCAMP1		CSNK1G2		OCLM
OTUD4		BRDT		SCARB2		CSPG4		OGFOD2
OTX1		BRF2		SCGB1D1		CSRNP1		OGN
P2RX7		BRI3BP		SCGB3A1		CST1		OOSP2
PAAF1		BRINP1		SCML1		CST11		OR5P3
PACC1		BRINP2		SCPEP1		CST2		ORAI2
PACS2		BRIP1		SCRN3		CST5		ORMDL2
PAGE2B		BRK1		SCRT1		CST7		OS9
PAN2		BRPF3		SCYL2		CSTB		OTUD5
PAPOLA		BRS3		SCYL3		CSTF1		OVCA2
PAQR4		BSCL2		SDCBP		CSTF2		P2RX6
PAQR8		BSN		SDF2L1		CSTL1		PACS1
PAXBP1		BST1		SEC23B		CTAGE1		PADI3
PCDHAC1		BTBD10		SEC24B		CTCFL		PAF1
PCDHB11		BTBD11		SENP2		CTDNEP1		PAH
PCDHB8		BTBD16		SENP7		CTDP1		PAPOLB
PCF11		BTBD6		SEPHS1		CTDSPL		PAQR3
PCM1		BTBD9		SERINC1		CTF1		PAQR7
PCSK6		BTD		SERPINI1		CTHRC1		PARD6B
PCYT1B		BTF3		SERTAD3		CTPS1		PARK7
PDCL		BTG1		SFTPB		CTRB2		PARP3
PDE3A		BTG2		SGCE		CTRL		PARP6
PDE6H		BTG4		SGPP1		CTSL		PARVB
PDE8A		BTLA		SH3BGRL		CTSO		PCBD1
PDGFRA		BTN2A3P		SHBG		CTSZ		PCYT1A
PDIA5		BTN3A1		SIAH1		CUEDC1		PDCD1
PDPN		BTN3A2		SIGLEC15		CUL1		PDCL2
PECR		BTNL3		SIGLEC7		CUL2		PDGFC
PELI2		BTNL9		SIX1		CUL3		PDIA3
PFAS		BTRC		SKIL		CUTC		PDK2
PGC		BUB1		SKIV2L		CXCL3		PDLIM2
PGD		BUB1B		SLBP		CXCL5		PDRG1
PHACTR3		BVES		SLC12A2		CXCL8		PDS5B
PHACTR4		BZW1		SLC15A4		CXCR1		PEF1
PHF10		BZW2		SLC16A7		CXCR3		PEX10
PHF12		C10ORF62		SLC25A1		CXCR5		PEX11A
PHF13		C10ORF82		SLC25A32		CXXC1		PEX11G
PHF19		C10ORF95		SLC25A36		CYB561A3		PEX2
PHF21A		C11ORF40		SLC27A5		CYB561D1		PFKFB1
PIGM		C11ORF42		SLC33A1		CYB5R3		PFN1
PIGV		C11ORF44		SLC34A1		CYB5R4		PGLYRP2
PIK3R1		C11ORF45		SLC35A5		CYBC1		PGM2
PIM3		C11ORF49		SLC35B3		CYP11B1		PHC3
PIP4K2A		C12ORF10		SLC38A2		CYP11B2		PHPT1
PITPNM2		C12ORF4		SLC39A6		CYP26A1		PI3
PKD2		C12ORF42		SLC4A7		CYP2C19		PI4KB
PKP1		C12ORF43		SLC52A1		CYP2C9		PICK1
PLA2G2E		C12ORF45		SLK		CYP2F1		PIFO
PLA2G4C		C12ORF50		SMC2		CYP2R1		PIGQ
PLAAT3		C14ORF28		SMC3		CYP2U1		PINX1
PLCL1		C14ORF93		SMG6		CYP4A11		PIP5K1C
PLD1		C15ORF32		SMNDC1		CYP4F12		PIWIL4
PLEKHA1		C16ORF54		SMO		CYP51A1		PKIG
PLEKHG3		C16ORF58		SMOX		CYP7A1		PKN1
PLEKHH1		C16ORF70		SNAP23		CYP7B1		PLCZ1
PLEKHO1		C17ORF50		SNX3		CYTH3		PLEKHF2
PLK2		C17ORF58		SNX33		DAAM1		PLEKHH2
PLLP		C17ORF75		SNX4		DAG1		PLEKHJ1
PLP1		C17ORF77		SOCS4		DAP		PLK1
PLPP1		C19ORF12		SOCS5		DARS2		PLPP4
PLXDC2		C1QBP		SON		DAW1		PMM1
PLXNB3		C1QL1		SP4		DAXX		PMVK
PMEPA1		C1QTNF1		SPART		DBF4B		PNKP
PNLIPRP2		C1QTNF3		SPAST		DBH		POLD2
PNPLA2		C1QTNF4		SPATA5L1		DCAF11		POLL
PNPLA5		C1QTNF6		SPEF1		DCAF12L1		POLR2L
POGLUT2		C1QTNF7		SPIN3		DCHS1		POLRMT
POLD3		C1S		SPINK2		DCK		POR
POLQ		C1ORF100		SPRTN		DCPS		PORCN
POLR2I		C1ORF105		SRC		DCST2		POU3F4
POLR3GL		C1ORF112		SRGAP2		DCTN4		PPIB
PPCDC		C1ORF116		SRP54		DCUN1D4		PPM1G
PPFIBP2		C1ORF159		SRP9		DDHD2		PPP1R13B
PPM1K		C1ORF174		SRPK2		DDI1		PPP1R15A
PPP1CC		C1ORF21		SRSF11		DDN		PPP2R3C
PPP1R14A		C1ORF43		SS18L1		DDOST		PPP2R5B
PPP1R16B		C1ORF52		SSB		DDX10		PPP4C
PPP1R36		C1ORF53		SSC4D		DDX11		PPP5C
PPP2R3A		C1ORF56		SSR1		DDX23		PPY
PPP2R3B		C1ORF74		SST		DDX54		PQBP1
PPP4R2		C1ORF94		ST3GAL6		DDX55		PRAF2
PPWD1		C20ORF141		ST7L		DDX56		PRCC
PREX1		C20ORF144		STAM2		DECR2		PRDX5
PRKCSH		C20ORF27		STAU1		DEFB1		PRKACA
PRPF3		C21ORF62-AS1		STK32C		DEFB129		PRKAG1
PRPF4B		C22ORF15		STK39		DENND1B		PRKRIP1
PRPS1L1		C22ORF23		STRN3		DENND4A		PRLR
PRRC2C		C2CD2L		STX7		DEPDC4		PRMT5
PRRG1		C2CD6		STXBP3		DEPP1		PRMT7
PRTFDC1		C2ORF16		STYX		DEPTOR		PRPF6
PRUNE2		C3ORF33		SYNGR4		DES		PRR5
PSAT1		C3ORF35		SYNPO		DEUP1		PRRC2A
PSEN1		C3ORF36		SYPL1		DGAT1		PRSS2
PSKH1		C4B		TAB2		DGKB		PRSS22
PSTK		C4BPA		TAF5		DGKH		PRSS8
PTGDS		C4BPB		TAF9		DGKQ		PSD
PTGES3		C4ORF17		TAF9B		DHCR24		PSENEN
PTK2		C5		TALDO1		DHFR		PSMA7
PTPDC1		C6		TANK		DHX32		PSMB10
PTPN3		C6ORF118		TARBP1		DHX34		PSMC3
PTPRD		C6ORF136		TATDN2		DHX37		PSMC5
PTX3		C6ORF141		TAX1BP1		DIAPH3		PSMD13
PURA		C6ORF15		TBC1D10A		DIO3		PSMD2
PXK		C6ORF201		TBC1D15		DIPK1A		PSMD4
QDPR		C7		TBC1D16		DKK4		PSME3
QKI		C7ORF25		TBC1D23		DKKL1		PTER
QPRT		C7ORF31		TBC1D4		DLEC1		PTGER1
QRICH1		C7ORF33		TBL1X		DLEU7		PTPN13
QSOX2		C8B		TBL1XR1		DMBT1		PTPN22
RAB12		C8ORF17		TBL1Y		DMC1		PTPN6
RAB40B		C8ORF31		TBX19		DMP1		PTPRK
RAB9A		C8ORF44		TCEA1		DMPK		PTRH1
RAG2		C8ORF76		TCEAL1		DMRTA1		PURG
RANBP2		C9ORF116		TDP2		DNAH10		PUS7L
RASEF		C9ORF153		TDRD3		DNAH8		PXT1
RASGRF1		C9ORF16		TDRD7		DNAH9		PYHIN1
RASGRF2		C9ORF40		TENT2		DNAJB11		QARS
RASGRP3		C9ORF47		TET1		DNAJB13		QSOX1
RASSF2		C9ORF64		THAP1		DNAJB6		QTRT1
RBL2		C9ORF85		THOP1		DNAJB8		QTRT2
RBM10		CA1		THPO		DNAJB9		RAB11FIP3
RBM22		CA10		TIA1		DNAJC10		RAB35
RBM25		CA13		TIAM1		DNAJC13		RAB38
RBM4B		CA5B		TIGAR		DNAJC15		RABGAP1
RBM5		CA7		TIMD4		DNAJC16		RABGGTA
RBMXL1		CAB39L		TIMM17B		DNAJC18		RAD23A
RBPMS2		CABLES2		TIMM21		DNAJC30		RAD54B
RCC2		CABP1		TM2D3		DNAJC9		RAE1
RCCD1		CABP4		TM4SF18		DNASE1		RALY
RDH10		CABP5		TM9SF2		DNASE1L2		RANGAP1
RDX		CABYR		TMEM106B		DNASE1L3		RAPGEF1
RELN		CACNA1B		TMEM167B		DND1		RAPSN
RETNLB		CACNA1E		TMEM184C		DNER		RASD1
RFC1		CACNA1G		TMEM237		DNM1L		RASGRP1
RFTN2		CACNA1H		TMEM241		DNM2		RBL1
RGS20		CACNA2D2		TMEM245		DNM3		RBM19
RHOBTB1		CACNA2D3		TMEM38B		DNMBP		RBM34
RHOG		CACNA2D4		TMEM41B		DNTTIP2		RBM7
RHOH		CACNB1		TMEM50B		DOC2B		RBMS3
RHOU		CACNB2		TMF1		DOCK6		RECK
RHOV		CACNB3		TMTC3		DOCK7		RER1
RILP		CACNB4		TMX2		DOHH		RETREG2
RIN2		CACNG2		TNFAIP2		DOK1		RFPL3
RMDN3		CACNG3		TOGARAM1		DOK2		RGS1
RNASE11		CACNG7		TOP1		DOP1A		RIC8A
RNASEL		CACNG8		TOP2B		DPEP3		RIOX1
RNF114		CACUL1		TOPBP1		DPF3		RIPOR1
RNF130		CAD		TPP2		DPM3		RITA1
RNF133		CADM3		TRAM1		DPP9		RNASE4
RNF138		CADPS		TRAPPC6B		DPPA3		RNF115
RNF144A		CADPS2		TRIM13		DPT		RNF121
RNF148		CAGE1		TRIM2		DRAM2		RNF180
RNF220		CALB2		TRIM23		DRC7		RNF40
RNF26		CALCA		TRIP12		DROSHA		RNPS1
RO60		CALCRL		TRMT11		DSC1		ROMO1
ROPN1L		CALD1		TRMT1L		DSCAM		RP2
ROS1		CALHM1		TRMT2B		DSG1		RPL35
RP9		CALHM2		TRMT61A		DSN1		RPL39L
RPL38		CALHM3		TSEN15		DSPP		RPL8
RPS6KA2		CALM1		TSG101		DSTYK		RPN2
RRNAD1		CALM2		TSN		DTNA		RPP14
RRP12		CALM3		TSPAN16		DTWD2		RPP21
RSAD1		CALML4		TSPAN17		DTX3		RPS19BP1
RTKN		CALML5		TSPAN8		DUS1L		RPS28
RUSC1-AS1		CALML6		TSTD2		DUS3L		RPS5
RYBP		CALN1		TTC37		DUS4L		RPS6KL1
S1PR5		CALY		TTLL7		DUSP11		RPUSD1
SAG		CAMK1G		TTR		DUSP13		RPUSD4
SAR1B		CAMK2A		TUBE1		DUSP15		RRP9
SASH1		CAMK2B		TUBGCP3		DUSP9		RSAD2
SBF1		CAMK2D		TULP1		DVL3		RSPO3
SCD		CAMK2G		TVP23B		DYNC1I2		RTTN
SCN9A		CAMK2N2		TXNRD2		DYNC2LI1		RUSC2
SDK1		CAMKK2		UBA3		DYSF		RUVBL2
SEC31B		CAMKMT		UBA5		E2F2		RWDD3
SELENOP		CAMKV		UBE2B		E2F4		RXRB
SEMA3B		CAMLG		UBE2D1		E2F6		S100A2
SEMA4D		CAMTA2		UBE2K		EAF2		S100A6
SEMA6A		CAP2		UBE2W		EAPP		SAP30BP
SEPTIN10		CAPN12		UBE4A		EBAG9		SCAMP3
SERTAD2		CAPN13		UBL3		EBF1		SCAND1
SESN1		CAPN15		UBLCP1		ECE1		SCEL
SETDB1		CAPN2		UBP1		ECT2		SCFD1
SF1		CAPN9		UBQLN2		EDDM3B		SCFD2
SF3B1		CAPRIN2		UBQLN4		EDEM1		SCMH1
SFPQ		CAPSL		UBR3		EEA1		SCN11A
SFRP2		CAPZB		UBR5		EEF1D		SCN8A
SFSWAP		CARD6		UBXN4		EFCAB12		SCNM1
SFT2D1		CARD8		UCHL3		EFCAB3		SCRN1
SFTPC		CARMIL2		UFL1		EFCC1		SCUBE2
SGK1		CARMIL3		UFM1		EFNA1		SCYL1
SGK2		CARS		UHRF2		EFNA2		SDC3
SGPL1		CASC2		UNC50		EFNB1		SDCBP2
SH3KBP1		CASC4		USP1		EGF		SDHC
SHC4		CASKIN1		USP16		EGFL7		SDSL
SHTN1		CASP10		USP25		EGLN1		SEC14L3
SIDT2		CASP3		USP47		EGLN2		SERPINB13
SIX2		CASP6		USP53		EIF1B		SERPINI2
SLC11A2		CASP7		USP8		EIF2AK2		SF3A3
SLC19A2		CASS4		USPL1		EIF3B		SF3B5
SLC20A2		CATSPER1		UTP18		EIF3D		SFXN4
SLC22A15		CATSPER2		UVRAG		EIF3F		SGSM2
SLC22A18		CATSPER3		VAMP7		EIF3G		SGSM3
SLC24A2		CATSPERB		VBP1		EIF3H		SH2D4B
SLC25A13		CATSPERG		VN1R1		EIF4A2		SH3D21
SLC25A24		CAV3		VPS13A		EIF4A3		SH3GL3
SLC27A1		CAVIN1		VPS13C		EIF5A2		SHARPIN
SLC30A4		CAVIN3		VPS37A		ELANE		SHF
SLC31A2		CBFA2T2		VPS4B		ELF4		SHISA2
SLC35B2		CBLC		WASHC4		ELK1		SHMT2
SLC35D2		CBLN1		WBP4		ELMO3		SIAH2
SLC39A11		CBLN2		WDFY3		ELN		SIGMAR1
SLC39A14		CBLN4		WDR11		ELOA3		SIL1
SLC43A3		CBWD5		WDR19		ELOC		SLC10A7
SLC44A1		CBX2		WDR35		ELP1		SLC22A11
SLC45A3		CBX6		WDR44		EME1		SLC22A13
SLC4A2		CBX7		WDR45		EMX1		SLC22A8
SLC5A10		CC2D1A		WDR75		EN2		SLC25A11
SLC5A11		CC2D1B		WDSUB1		ENKD1		SLC25A23
SLC5A5		CC2D2B		WFDC2		ENPP7		SLC25A28
SLC9A8		CCAR2		WNT3		ENTPD2		SLC25A6
SLCO1A2		CCDC13		WNT4		ENTR1		SLC26A4
SLCO3A1		CCDC15		WRN		ENY2		SLC27A4
SLF2		CCDC172		XIRP2		EP400P1		SLC2A8
SMAD1		CCDC177		XPA		EPCAM		SLC34A2
SMAD7		CCDC178		XPO1		EPHA1		SLC36A1
SNAPC2		CCDC181		XPOT		EPHA2		SLC39A7
SNCAIP		CCDC183		YEATS4		EPHA7		SLC3A2
SNRNP48		CCDC185		YIPF4		EPHB4		SLC52A2
SNX1		CCDC191		YIPF5		EPHX3		SLC5A6
SNX19		CCDC24		YTHDF2		EPO		SLC5A7
SORL1		CCDC25		YTHDF3		ERC1		SLC66A2
SORT1		CCDC26		YWHAQ		ERCC8		SLC9C2
SOWAHA		CCDC28A		ZBED4		ERF		SLCO1C1
SOX10		CCDC36		ZBTB11		ERI1		SMARCA4
SOX12		CCDC51		ZBTB41		ERLEC1		SMARCAL1
SOX14		CCDC54		ZC3H3		ERN2		SMG5
SOX8		CCDC58		ZDHHC17		ESCO2		SMIM29
SP3		CCDC6		ZEB1		ESD		SMYD5
SP5		CCDC62		ZFAND1		ESM1		SNAP29
SPACA4		CCDC63		ZFAND4		ESPL1		SNAP47
SPAG4		CCDC65		ZFPL1		ESR2		SND1
SPAG8		CCDC68		ZFYVE16		ESRP2		SNPH
SPAG9		CCDC77		ZHX1		ESRRB		SNRNP25
SPATA16		CCDC78		ZHX3		ESRRG		SNRPA
SPATA2		CCIN		ZKSCAN7		ESYT3		SNRPE
SPEN		CCK		ZMPSTE24		ETF1		SNX17
SPOCK1		CCKAR		ZNF12		ETFDH		SNX8
SPRED1		CCKBR		ZNF184		ETHE1		SP100
SPRY2		CCL16		ZNF195		ETNK1		SP2
SPSB3		CCL18		ZNF271P		ETNK2		SPACA9
SPTLC2		CCL20		ZNF33A		ETV4		SPAG7
SREBF1		CCL21		ZNF354A		ETV5		SPAM1
SRPK1		CCL22		ZNF404		EVA1B		SPATA1
SRPX2		CCL27		ZNF415		EVC		SPATC1L
SRRM2		CCL28		ZNF420		EVPL		SPDYE1
SRSF2		CCL3		ZNF428		EVX1		SPICE1
SRSF5		CCL5		ZNF432		EWSR1		SPO11
SRSF6		CCN1		ZNF438		EXOC7		SPR
SSH3		CCN3		ZNF439		EXOSC2		SREBF2
SSTR2		CCN4		ZNF441		EXOSC9		SRM
ST18		CCN6		ZNF45		EXTL1		SRPRB
ST3GAL1		CCNA1		ZNF485		EXTL2		SRSF3
ST6GALNAC3		CCNA2		ZNF497		EXTL3		SSNA1
STAB2		CCNB1		ZNF556		EYA4		SSR4
STAG1		CCNB1IP1		ZNF558		EYS		ST3GAL3
STAG2		CCNB2		ZNF559		EZH1		ST6GAL2
STAP2		CCND1		ZNF570		F10		ST6GALNAC6
STK19		CCNE1		ZNF585B		F11		ST8SIA4
STK3		CCNF		ZNF638		F11R		STARD10
STX16		CCNG2		ZNF639		F3		STARD3
STX2		CCNI		ZNF655		F7		STAT3
STXBP6		CCNJ		ZNF684		F8		STAT5B
SULT1A1		CCNL2		ZNF71		F9		STEAP1
SUN2		CCR10		ZNF711		FAAP100		STK16
SYNDIG1		CCR2		ZNF84		FAAP20		STK17B
SYNJ2		CCR4		ZNF92		FABP1		STOML2
SYNM		CCR5		ZRANB2		FABP2		STRIP1
SYT7		CCR8		ZZZ3		FAF2		STUB1
TACC1		CCR9				FAM106A		STYXL1
TAF1D		CCT2				FAM110D		SUCLG2
TAF1L		CCT7				FAM122A		SUGCT
TAFA5		CCT8				FAM131C		SUGP1
TANC1		CD101				FAM13B		SUOX
TARDBP		CD177				FAM160B2		SURF1
TARSL2		CD180				FAM167B		SURF2
TAS2R1		CD1A				FAM173A		SURF4
TAZ		CD1B				FAM177A1		SYCP1
TBC1D5		CD1C				FAM186B		SYCP2
TBRG4		CD2				FAM193A		SYN3
TCFL5		CD200				FAM221B		SYT17
TCHP		CD200R1				FAM30A		SYT9
TDRD6		CD207				FAM3C		TACO1
TECR		CD244				FAM3D		TAF13
TENT4A		CD247				FAM49B		TAMM41
TENT5D		CD248				FAM71B		TAS2R45
TERT		CD274				FAM78A		TBCB
TF		CD300LB				FAM83D		TCERG1
TFCP2		CD34				FAM89A		TCTA
TFEB		CD36				FAM91A1		TCTE3
TFF3		CD3D				FAM98A		TEX11
TGIF2LY		CD3E				FAM98B		TEX261
THBD		CD3G				FAM9C		TEX264
THBS1		CD4				FANCA		TFPT
THBS2		CD59				FANCD2		TGM4
THOC1		CD5L				FANCD2OS		THAP2
THRSP		CD63				FANCG		THAP3
TIAL1		CD7				FARSB		THAP7
TICAM2		CD79A				FAU		THAP8
TIMMDC1		CD80				FBL		THAP9
TIMP2		CD83				FBLN1		TIGD3
TIRAP		CD86				FBLN2		TIMM10
TJAP1		CD8A				FBN2		TIMM44
TJP1		CD8B				FBN3		TIMM8B
TLE4		CD96				FBP2		TIMM9
TMC7		CD99L2				FBRS		TKFC
TMCC3		CDA				FBXL12		TLE5
TMED10		CDC123				FBXL17		TLN2
TMEM123		CDC14A				FBXL19		TMC1
TMEM125		CDC14B				FBXL22		TMCC1
TMEM129		CDC25A				FBXL6		TMCC2
TMEM260		CDC25B				FBXL8		TMED1
TMEM42		CDC26				FBXO17		TMEM115
TMEM63A		CDC42				FBXO22		TMEM222
TMEM64		CDC42EP1				FBXO24		TMEM258
TMEM87A		CDC42EP3				FBXO30		TMEM41A
TMEM98		CDC42SE1				FBXO36		TMEM53
TMPO		CDC45				FBXW10		TMEM67
TMPRSS13		CDCA4				FBXW4		TMEM9
TMPRSS15		CDCA5				FCAMR		TMEM9B
TMTC4		CDCA7				FCAR		TNFSF11
TNFRSF19		CDH12				FCER1A		TNIP2
TNMD		CDH15				FCF1		TNK2
TOMM34		CDH17				FCGR2B		TNN
TP53I11		CDH18				FCGR3A		TNNC1
TP53INP2		CDH19				FCGRT		TNPO3
TP73-AS1		CDH26				FCHO1		TOLLIP
TPD52L2		CDH3				FCN1		TOM1L2
TPMT		CDH6				FCRL5		TOMM22
TPRN		CDH7				FDCSP		TOMM40L
TRAFD1		CDH8				FECH		TOMM7
TRAIP		CDH9				FEM1A		TOP2A
TRAP1		CDHR1				FER		TOP3A
TREM1		CDK14				FES		TP53TG3
TRIB1		CDK16				FEV		TPP1
TRIM42		CDK19				FFAR4		TPRA1
TRIM48		CDK4				FGA		TRAF5
TRIM52		CDK5				FGB		TRAPPC1
TRIM68		CDK5R1				FGF10		TRAPPC3
TRIP4		CDK5R2				FGF11		TRAPPC8
TRMT13		CDK5RAP1				FGF14		TRAT1
TRMT5		CDK5RAP2				FGF17		TREML4
TRNAU1AP		CDK6				FGF18		TRIM25
TRPC4AP		CDKAL1				FGF19		TRIM5
TRPM2		CDKL1				FGF21		TRMT10A
TSACC		CDKL2				FGF3		TRPM8
TSEN2		CDKN2A				FGF6		TRUB2
TSEN54		CDKN2C				FGFR1OP		TSFM
TSLP		CDKN2D				FGFR4		TSGA10
TSPAN5		CDKN3				FGFRL1		TTBK2
TTC14		CDNF				FH		TTC16
TTYH2		CDON				FIBCD1		TTC5
TULP4		CDRT1				FKBP8		TTF1
TWF1		CDRT15				FKBP9		TTLL11
TXNIP		CDS1				FLACC1		TUBGCP2
TYMS		CDS2				FLJ40288		TUT1
TYRO3		CDX1				FLNA		TUT4
TYW1		CDX2				FLRT1		TXN2
UBE3B		CDX4				FLT3		TXNDC16
UBE3D		CDYL				FLT3LG		TYRP1
UBXN11		CEACAM1				FLT4		TYSND1
UGT8		CEACAM19				FMOD		U2AF2
ULK2		CEACAM21				FOLR3		UBA1
UNC5B		CEACAM6				FOPNL		UBA52
UPF3A		CEBPA				FOSB		UBAC2
URI1		CEBPB				FOSL1		UBE2J2
USP37		CEBPD				FOSL2		UBE2L3
USP48		CEL				FOXB1		UBE2Q1
USP54		CELA1				FOXC1		UBL7
UTS2R		CELF2				FOXD3		UBXN6
UXT		CELF3				FOXE3		UCK1
VAMP3		CELF5				FOXH1		UGGT2
VEZF1		CELF6				FOXI1		UGT2B15
VPS13B		CELSR1				FOXL1		ULK3
VRTN		CELSR3				FOXN1		UQCR11
VXN		CEMIP				FOXO1		USB1
WAC		CEMIP2				FOXO4		USP11
WDFY3-AS2		CENPA				FOXP2		USP26
WDR20		CENPB				FOXP3		USP39
WDR25		CENPI				FOXP4		USP4
WDR59		CENPL				FPGS		VARS
WDR60		CENPM				FSCB		VAT1
WDR72		CENPN				FSHB		VAX2
WIPF1		CENPV				FSTL3		VKORC1
WNT10A		CENPW				FSTL5		VPS26A
WNT8A		CEP126				FTSJ3		VPS39
WSB1		CEP128				FUBP1		VPS52
XAGE3		CEP135				FUCA2		VPS9D1
YY1AP1		CEP152				FUNDC1		VRK3
ZBTB14		CEP162				FURIN		WDHD1
ZBTB3		CEP170B				FUT3		WDR46
ZC2HC1C		CEP72				FUT6		WDR5
ZC3H11A		CEP95				FXYD2		WDR73
ZC3H7A		CEPT1				FZD9		WDR74
ZCCHC24		CER1				GABRD		WDTC1
ZDHHC11		CERK				GABRE		WFS1
ZDHHC20		CERS6				GABRG3		WWP2
ZDHHC9		CES1				GALK1		XPO7
ZFP3		CES1P1				GALNT1		YIPF2
ZFP91		CES2				GALNT18		YIPF3
ZFR		CES5A				GALNT8		ZBTB2
ZFYVE26		CETN2				GAMT		ZBTB21
ZKSCAN1		CETP				GAPVD1		ZBTB22
ZMIZ1		CFAP298				GAS2L1		ZBTB32
ZMYND11		CFAP43				GAST		ZDHHC21
ZNF137P		CFAP44				GATA2		ZER1
ZNF14		CFAP45				GATA3		ZFAND2A
ZNF155		CFAP57				GATA6		ZFAND2B
ZNF177		CFAP61				GCC2		ZFAND3
ZNF189		CFC1				GCH1		ZFAND6
ZNF22		CFD				GCLM		ZFP41
ZNF224		CFDP1				GCM1		ZFP69
ZNF227		CFH				GCM2		ZFYVE1
ZNF235		CFHR2				GCN1		ZG16
ZNF236		CFHR3				GCNT2		ZMAT2
ZNF24		CFHR4				GCNT4		ZNF19
ZNF264		CFHR5				GDF2		ZNF205
ZNF295-AS1		CFI				GDF5		ZNF213
ZNF30		CFL1				GDNF		ZNF268
ZNF318		CFTR				GFI1		ZNF300
ZNF337		CGAS				GFI1B		ZNF32
ZNF365		CGB1				GFM1		ZNF354C
ZNF397		CGN				GFM2		ZNF358
ZNF41		CGREF1				GFRA4		ZNF408
ZNF488		CH25H				GGA3		ZNF429
ZNF518A		CHAC1				GGPS1		ZNF43
ZNF536		CHAF1B				GGT5		ZNF430
ZNF561		CHAT				GGT6		ZNF431
ZNF616		CHCHD1				GGT7		ZNF493
ZNF628		CHCHD10				GGTLC1		ZNF519
ZNF652		CHCHD2				GH1		ZNF521
ZNF653		CHCHD4				GHITM		ZNF542P
ZNF664		CHD3				GHRH		ZNF567
ZNF81		CHD5				GIGYF1		ZNF578
ZXDC		CHD7				GIP		ZNF593
ZZEF1		CHEK1				GIPC2		ZNF595
		CHGA				GIPC3		ZNF611
		CHGB				GIPR		ZNF669
		CHI3L1				GIT2		ZNF696
		CHIA				GJA10		ZNF700
		CHIC2				GJA5		ZNF709
		CHKB				GJA8		ZNF76
		CHMP1B				GJB2		ZNHIT1
		CHMP4B				GJB5		ZNRD2
		CHMP4C				GK		ZYX
		CHMP6				GLE1
		CHN1				GLI2
		CHPF				GLI4
		CHRAC1				GLIPR1
		CHRDL1				GLIS1
		CHRDL2				GLIS2
		CHRFAM7A				GLMN
		CHRM2				GLO1
		CHRM3				GLP1R
		CHRM4				GLT8D1
		CHRNA3				GLT8D2
		CHRNA4				GLYAT
		CHRNA6				GLYATL1
		CHRNA9				GLYCTK
		CHRNB1				GMEB2
		CHRNE				GML
		CHST1				GNA12
		CHST11				GNAQ
		CHST14				GNB1L
		CHST2				GNG12
		CHST3				GNL1
		CHST5				GNL3L
		CHST6				GNPDA2
		CHST7				GNPTAB
		CHST8				GNRH2
		CHST9				GOLGA3
		CHSY1				GOLGA8A
		CHURC1				GP9
		CIAO1				GPATCH2
		CIAPIN1				GPATCH2L
		CIB3				GPC2
		CILP				GPC4
		CINP				GPC5
		CISD1				GPD1
		CITED1				GPHA2
		CITED2				GPHB5
		CITED4				GPHN
		CKAP5				GPN2
		CKB				GPN3
		CKMT1B				GPR107
		CLASP1				GPR156
		CLCA1				GPR158
		CLCA2				GPR173
		CLCF1				GPR174
		CLCN5				GPR182
		CLCN6				GPR19
		CLDN1				GPR21
		CLDN10				GPR31
		CLDN12				GPR35
		CLDN15				GPR52
		CLDN16				GPR75
		CLDN17				GPRASP1
		CLDN18				GPS2
		CLDN19				GPSM1
		CLDN23				GPT
		CLDN7				GPX2
		CLDN9				GRAP
		CLEC10A				GRAP2
		CLEC12A				GRB7
		CLEC12B				GREB1L
		CLEC14A				GRIN2C
		CLEC1A				GRIN2D
		CLEC1B				GRIN3B
		CLEC2B				GRK1
		CLEC2D				GRK5
		CLEC4C				GRM2
		CLEC4E				GRM7
		CLEC4F				GRPR
		CLEC5A				GRWD1
		CLIC2				GSC
		CLIC4				GSC2
		CLIP2				GSDMC
		CLK2				GSDMD
		CLN5				GSPT2
		CLOCK				GSTA4
		CLPB				GTF2A2
		CLPS				GTF2B
		CLRN3				GTF2E1
		CLSPN				GTF2H3
		CLSTN1				GTF2IRD2
		CLSTN2				GTF3C5
		CLSTN3				GTPBP1
		CLTB				GTPBP6
		CLTCL1				GTSF1L
		CLUH				GUCA1B
		CLUL1				GUCA2A
		CLYBL				GUCY2F
		CMAS				GUSBP2
		CMKLR1				GYPA
		CMSS1				GYPC
		CMTM2				GYPE
		CMTM3				H1F0
		CMTM8				H1FOO
		CMYA5				H1FX
		CNBD1				H2AFJ
		CNGA1				H2AFX
		CNIH2				H2AFY2
		CNIH3				H2AFZ
		CNKSR2				HABP2
		CNKSR3				HACE1
		CNMD				HAGHL
		CNN1				HAO2
		CNNM1				HAS2
		CNNM2				HASPIN
		CNOT1				HAUS1
		CNOT11				HBA1
		CNOT2				HBB
		CNOT3				HBD
		CNR1				HBG1
		CNST				HBZ
		CNTD1				HCRT
		CNTF				HCRTR1
		CNTLN				HDAC7
		CNTN1				HDDC2
		CNTN4				HDGF
		CNTN5				HDHD5
		CNTN6				HECTD1
		CNTNAP1				HECTD2
		CNTNAP2				HECW2
		CNTNAP5				HEMK1
		COA6				HERC1
		COA7				HERPUD1
		COA8				HES6
		COBLL1				HES7
		COG1				HEXB
		COG8				HEXD
		COL10A1				HFE
		COL11A1				HGD
		COL12A1				HGS
		COL13A1				HHAT
		COL14A1				HHLA1
		COL15A1				HHLA3
		COL17A1				HIC1
		COL1A2				HID1
		COL20A1				HIF1A
		COL22A1				HIF3A
		COL25A1				HIGD1A
		COL27A1				HIPK1
		COL3A1				HIPK2
		COL4A2				HIST1H1D
		COL4A3BP				HIST1H1E
		COL4A4				HIST1H2AJ
		COL4A6				HIST1H2AK
		COL5A1				HIST1H2BF
		COL5A2				HIST1H2BO
		COL5A3				HIST1H3F
		COL6A2				HIST1H3G
		COL6A3				HIST1H3J
		COL7A1				HIST1H4C
		COL8A1				HIST1H4E
		COL8A2				HIST1H4H
		COL9A1				HIST1H4L
		COL9A2				HIST3H2A
		COLEC10				HIVEP3
		COMMD7				HJV
		COMMD9				HK3
		COPG1				HM13
		COPG2				HMG20A
		COPRS				HMGA1
		COPS3				HMGCS2
		COPS7A				HMMR
		COPS8				HMX1
		COPZ1				HMX2
		COQ10A				HNF1A
		COQ10B				HNF4A
		CORIN				HNMT
		CORO1A				HNRNPA0
		CORO1C				HNRNPUL1
		CORO2A				HOMER1
		CORO6				HOOK2
		COX10				HOXA11
		COX17				HOXA4
		COX4I2				HOXA6
		COX5A				HOXC12
		COX5B				HOXC13
		COX6A1				HOXC8
		COX6A2				HOXD13
		COX6B1				HOXD4
		COX6B2				HP
		COX6C				HPRT1
		COX7A2				HPSE2
		COX7B				HPX
		COX7C				HRH2
		COX8A				HS1BP3
		CP				HS2ST1
		CPA2				HS3ST1
		CPA3				HS6ST1
		CPA4				HSD11B2
		CPB2				HSD17B1
		CPEB1				HSD17B12
		CPEB3				HSF1
		CPLANE2				HSF4
		CPLX1				HSPA12B
		CPLX2				HSPA14
		CPLX3				HSPA1L
		CPN1				HSPA6
		CPNE1				HSPB3
		CPNE2				HSPB7
		CPNE5				HSPB9
		CPNE7				HTR1A
		CPNE9				HTR1D
		CPO				HYAL1
		CPOX				HYAL2
		CPSF2				IAPP
		CPSF3				IBSP
		CPT1A				ICAM1
		CPXCR1				ICAM2
		CRABP1				ICAM3
		CRADD				ICAM5
		CRAMP1				ICOS
		CRB1				ID3
		CRB2				IDE
		CRB3				IDH2
		CREB3L1				IDI1
		CREB3L2				IDI2
		CREG2				IDO2
		CRH				IDUA
		CRIP3				IER3IP1
		CRISP1				IER5L
		CRISP3				IFI27
		CRISPLD2				IFI6
		CRMP1				IFIT5
		CRNN				IFNG
		CROT				IFNL1
		CRP				IGDCC3
		CRTAC1				IGF2-AS
		CRTAM				IGF2R
		CRTC1				IGFALS
		CRX				IGLL1
		CRY2				IGSF21
		CRYAA				IGSF9
		CRYBA2				IKZF3
		CRYBB2				IL12RB2
		CRYBG1				IL15RA
		CRYBG2				IL17B
		CRYGA				IL17C
		CRYGC				IL17RC
		CRYGD				IL17RD
		CRYGS				IL17RE
		CRYM				IL1F10
		CSAD				IL1R2
		CSDC2				IL1RAP
		CSF2RB				IL2
		CSF3R				IL20
		CSH1				IL20RB
		CSMD1				IL22RA1
		CSMD2				IL22RA2
		CSN1S1				IL25
		CSN2				IL26
		CSN3				IL2RA
		CSNK1G1				IL32
		CSNK1G2-AS1				IL3RA
		CSPG5				IL5
		CSRP3				IL6
		CST8				IL6R
		CST9				IL9R
		CT55				ILKAP
		CTBP2				ILVBL
		CTBS				IMPA1
		CTDSP2				IMPA2
		CTH				IMPACT
		CTLA4				ING2
		CTNNA2				ING3
		CTNNA3				ING4
		CTNNAL1				INKA2
		CTNNB1				INPPL1
		CTNNBIP1				INSIG1
		CTNS				INSL3
		CTPS2				INSL4
		CTRB1				INSL6
		CTRC				INTS12
		CTSA				INTS8
		CTSB				IPMK
		CTSF				IPO7
		CTSG				IQCE
		CTSK				IQCF2
		CTTN				IQGAP3
		CTTNBP2NL				IRAK1BP1
		CTXN1				IREB2
		CUBN				IRF2BP1
		CUEDC2				IRF3
		CUTA				IRS1
		CUX2				IRS2
		CUZD1				IRS4
		CWC25				IRX3
		CWF19L1				ISG20L2
		CWF19L2				ISOC1
		CX3CL1				ISYNA1
		CXADR				ITGA5
		CXCL1				ITGA7
		CXCL12				ITGAX
		CXCL2				ITGB1BP2
		CXCL6				ITGB3
		CXCR4				ITGB7
		CXCR6				ITIH1
		CXXC4				ITIH2
		CXORF21				ITIH4
		CXORF38				ITPK1
		CXORF40A				ITPKA
		CXORF40B				ITPKC
		CXORF56				ITPRIP
		CYB561				IVL
		CYB5A				IZUMO4
		CYB5D2				JAK1
		CYB5R1				JAML
		CYC1				JAZF1
		CYCS				JDP2
		CYFIP2				JKAMP
		CYGB				JOSD2
		CYLD				JPH2
		CYP11A1				KANK2
		CYP17A1				KANK3
		CYP1A2				KAT6A
		CYP1B1				KAT7
		CYP24A1				KBTBD4
		CYP26B1				KBTBD8
		CYP27B1				KCMF1
		CYP2A13				KCNA10
		CYP2A6				KCND1
		CYP2B6				KCNE2
		CYP2C18				KCNE4
		CYP2C8				KCNE5
		CYP2E1				KCNH3
		CYP2S1				KCNH5
		CYP2W1				KCNIP2
		CYP39A1				KCNJ14
		CYP3A4				KCNJ4
		CYP3A43				KCNJ8
		CYP3A7				KCNK10
		CYP46A1				KCNK12
		CYP4B1				KCNK15
		CYP4F2				KCNK3
		CYP4F3				KCNK5
		CYP4X1				KCNK7
		CYTH1				KCNMB2
		CYTH2				KCNN2
		CYTIP				KCNQ1
		CYYR1				KCNQ1DN
		DAB1				KCNQ4
		DAB2				KCTD4
		DACH2				KCTD5
		DACT1				KDELR2
		DACT2				KDF1
		DAD1				KDM4A
		DAGLA				KDM5D
		DALRD3				KDM8
		DAOA				KHDRBS1
		DAP3				KHSRP
		DAPK1				KIAA0753
		DAPK2				KIAA0895
		DAPK3				KIAA1143
		DARS				KIAA1324L
		DAZ2				KIAA1522
		DAZL				KIAA1586
		DBN1				KIAA1841
		DBP				KIAA2026
		DBT				KIF11
		DCAF1				KIF12
		DCAF12				KIF18A
		DCAF4				KIF1C
		DCAF6				KIF20A
		DCBLD1				KIF24
		DCC				KIF25-AS1
		DCDC1				KIF2B
		DCDC2				KIF4A
		DCHS2				KIF7
		DCLK1				KIFC3
		DCLK2				KIR2DL4
		DCLRE1A				KIR2DL5A
		DCLRE1B				KIR2DS1
		DCLRE1C				KIR2DS2
		DCN				KIR2DS4
		DCP1A				KIR3DL2
		DCP1B				KIR3DL3
		DCSTAMP				KIRREL1
		DCTD				KIRREL2
		DCTN2				KIT
		DCTN3				KITLG
		DCTN5				KLF16
		DCUN1D2				KLF17
		DCUN1D3				KLHDC7B
		DCUN1D5				KLHL17
		DCX				KLHL21
		DDA1				KLHL30-AS1
		DDAH1				KLHL36
		DDB1				KLHL41
		DDB2				KLHL7
		DDC				KLK1
		DDIT4L				KLK11
		DDO				KLK13
		DDR1				KLK15
		DDX1				KLK2
		DDX19A				KLK7
		DDX19B				KMT2A
		DDX20				KMT5C
		DDX24				KNTC1
		DDX25				KREMEN2
		DDX28				KRT15
		DDX31				KRT16
		DDX3Y				KRT19
		DDX4				KRT2
		DDX43				KRT23
		DDX53				KRT3
		DDX58				KRT32
		DDX59				KRT33A
		DEAF1				KRT6B
		DEFA1				KRT8
		DEFA4				KRT82
		DEFA5				KRT83
		DEFB104A				KRTCAP2
		DEFB105A				KRTCAP3
		DEFB106A				KSR1
		DEFB118				LACRT
		DEFB119				LACTB2
		DEFB123				LAD1
		DEFB126				LAMA5
		DEFB127				LAMC3
		DEFB4A				LAMTOR3
		DELE1				LANCL3
		DENND2C				LARP6
		DENND4C				LAT
		DENR				LBX1
		DEPDC1				LCK
		DEPDC1B				LCLAT1
		DEPDC5				LCMT2
		DERL2				LCN12
		DET1				LCN2
		DFFB				LDB1
		DGAT2				LDHAL6A
		DGCR2				LDLRAP1
		DGKD				LEFTY1
		DGKE				LENG1
		DGKI				LETM2
		DGKZ				LETMD1
		DGUOK				LEXM
		DHCR7				LGALS4
		DHDDS				LGALS7
		DHDH				LGALS8
		DHFR2				LGI1
		DHH				LGR6
		DHRS7				LHX1
		DHRS7B				LHX2
		DHX16				LHX5
		DHX36				LHX6
		DHX9				LIAS
		DIABLO				LIG1
		DIAPH2				LILRA3
		DIDO1				LILRA4
		DIO1				LILRB1
		DIO2				LILRB2
		DIPK1B				LILRB3
		DIPK2B				LILRB5
		DIRAS1				LIMD2
		DIRAS2				LIME1
		DIRAS3				LIMK2
		DIRC1				LIMS2
		DISP1				LINC00467
		DISP2				LINC00474
		DKC1				LINC00479
		DKK2				LINC00482
		DKK3				LINC01587
		DLAT				LINC02210
		DLD				LMAN1
		DLG2				LMBR1L
		DLG3				LMBRD2
		DLG4				LMNB2
		DLG5				LMO7
		DLGAP1				LMOD3
		DLGAP2				LNPK
		DLGAP5				LNX2
		DLK1				LOC399900
		DLL1				LONRF1
		DLL4				LOXL2
		DLST				LOXL3
		DLX1				LPAR2
		DLX2				LPCAT2
		DLX3				LPGAT1
		DLX4				LPIN1
		DLX5				LRCH1
		DMAC2L				LRG1
		DMBX1				LRMP
		DMD				LRP12
		DMGDH				LRP1B
		DMRT1				LRP2BP
		DMRT3				LRP5
		DMRTB1				LRPPRC
		DMRTC1				LRRC14
		DMTN				LRRC17
		DMWD				LRRC18
		DMXL2				LRRC19
		DNAAF4				LRRC23
		DNAH11				LRRC29
		DNAH12				LRRC34
		DNAH3				LRRC39
		DNAH5				LRRC41
		DNAI2				LRRC45
		DNAJA2				LRRC71
		DNAJA3				LRRC8E
		DNAJA4				LRRN3
		DNAJB2				LRRTM2
		DNAJB7				LRRTM4
		DNAJC11				LRTM1
		DNAJC12				LSM5
		DNAJC14				LSM6
		DNAJC19				LSP1
		DNAJC27				LTA
		DNAJC3				LTB
		DNAJC5				LTBP2
		DNAJC5B				LTBP3
		DNAJC5G				LURAP1L
		DNAJC6				LUZP2
		DNAJC7				LXN
		DNAJC8				LY6D
		DNAL1				LY6G5C
		DNAL4				LY6G6C
		DNASE1L1				LYL1
		DNASE2				LYPLA1
		DNASE2B				LYPLAL1
		DNHD1				LYSMD4
		DNM1				LZTS2
		DNMT1				M6PR
		DNMT3A				MAD2L1
		DNMT3B				MAFF
		DNMT3L				MAGEA1
		DNPEP				MAGEA11
		DNTT				MAGEA8
		DNTTIP1				MAGEA9
		DOC2A				MAGEB2
		DOCK3				MAGEE2
		DOCK5				MAGEH1
		DOK4				MAGOH
		DOK5				MAK16
		DOK6				MALL
		DOLK				MALSU1
		DOLPP1				MAMDC2
		DOP1B				MAML3
		DPEP1				MAN2B1
		DPEP2				MAN2C1
		DPF2				MANSC1
		DPH2				MAP1LC3B
		DPH3				MAP1LC3C
		DPH5				MAP3K10
		DPH6				MAP3K11
		DPP10				MAP3K19
		DPP4				MAP3K3
		DPP6				MAP4K1
		DPPA5				MAPK11
		DPYS				MAPK14
		DPYSL3				MAPK15
		DPYSL5				MAPK6
		DQX1				MAPK7
		DRAP1				MAPKAPK2
		DRAXIN				MAPKAPK3
		DRC3				MAPKBP1
		DRD1				MAPRE2
		DRD2				MARC2
		DRD3				2026-03-05
		DRD4				2026-03-08
		DRD5				2026-03-09
		DRP2				MARCKS
		DSC2				MARK2
		DSCR4				MARS2
		DSCR8				MARVELD1
		DSCR9				MASP1
		DSG2				MASTL
		DSG3				MATN1
		DSG4				MATN2
		DSP				MATN3
		DSTN				MATN4
		DTL				MAX
		DTNBP1				MBD3
		DTX1				MBD3L1
		DTX2				MBL2
		DTYMK				MC5R
		DUOX2				MCEMP1
		DUSP1				MCL1
		DUSP14				MCOLN3
		DUSP18				MCTP1
		DUSP19				MCTS1
		DUSP21				MDK
		DUSP26				ME1
		DUSP4				ME2
		DUSP5				MECP2
		DUSP7				MED1
		DUSP8				MED13
		DVL1				MED17
		DVL2				MED21
		DXO				MED22
		DYDC1				MED23
		DYM				MED26
		DYNC1H1				MED4
		DYNC1I1				MED9
		DYNC1LI1				MEMO1
		DYNLT1				MESD
		DYNLT3				METAP1
		DYRK1B				METRN
		DYRK2				METRNL
		DZIP1				METTL6
		DZIP3				MFAP1
		E2F1				MFSD1
		E2F3				MFSD2A
		E2F7				MGAT4B
		E2F8				MGAT4C
		EAF1				MGAT5
		EBF3				MGLL
		EBNA1BP2				MGST2
		EBP				MIB2
		EBPL				MICAL1
		ECE2				MIOX
		ECEL1				MIPOL1
		ECHDC3				MIR1915HG
		ECM1				MKRN2
		EDA				MKX
		EDA2R				MLEC
		EDAR				MLH1
		EDDM3A				MLXIPL
		EDEM2				MMAB
		EDN1				MMACHC
		EDN2				MMGT1
		EDN3				MMP14
		EDNRA				MMP16
		EEF1A1				MMP17
		EEF1A2				MMP20
		EEF1AKNMT				MMP23B
		EEF2K				MMP25
		EEF2KMT				MMP3
		EEFSEC				MMP9
		EFCAB11				MMS19
		EFCAB2				MNT
		EFHB				MNX1
		EFHC2				MOB1A
		EFHD2				MOB3A
		EFL1				MOB3C
		EFNA4				MOB4
		EFNA5				MOCS1
		EFNB2				MOCS2
		EFNB3				MOGAT1
		EFTUD2				MORF4L2
		EGFL8				MORN1
		EGFR				MOSPD1
		EGR2				MPHOSPH9
		EGR3				MPIG6B
		EGR4				MPZ
		EHBP1				MRC1
		EHD3				MRFAP1L1
		EHHADH				MRGPRX4
		EHMT1				MRM1
		EID1				MROH8
		EID2				MRPL1
		EIF1AY				MRPL32
		EIF2AK1				MRPL33
		EIF2AK4				MRPL39
		EIF2B1				MRPL42
		EIF2B2				MRPL45
		EIF2B3				MRPL47
		EIF2S1				MRPL48
		EIF2S2				MRPL49
		EIF3I				MRPL50
		EIF3K				MRPL9
		EIF4E				MRPS16
		EIF4ENIF1				MRPS18B
		EIF4G3				MRPS27
		EIF5A				MRPS28
		ELAC1				MRPS35
		ELAVL2				MRRF
		ELAVL4				MRS2
		ELF1				MRVI1
		ELF5				MSANTD3
		ELK3				MSANTD4
		ELK4				MSC
		ELL				MSH3
		ELL2				MSI1
		ELMO1				MSMB
		ELMO2				MSMO1
		ELMOD2				MSRA
		ELMOD3				MST1R
		ELMSAN1				MSTN
		ELOA				MSX2
		ELOVL4				MT1E
		ELP3				MT1M
		ELP4				MT3
		ELSPBP1				MTCH2
		EMC1				MTERF1
		EMC4				MTERF2
		EMC7				MTG1
		EMCN				MTHFR
		EME2				MTHFS
		EMG1				MTMR10
		EMILIN2				MTMR14
		EMILIN3				MTNR1B
		EML1				MTO1
		EML2				MTX2
		EML3				MTX3
		EML4				MUC1
		EMP1				MUC13
		EMP2				MUC15
		EMSY				MUC20
		EMX2				MUC4
		EN1				MUCL3
		ENC1				MUSTN1
		ENDOG				MUTYH
		ENG				MXD4
		ENO1				MYADM
		ENO2				MYB
		ENPP1				MYBPC3
		ENPP5				MYCBP
		ENSA				MYF5
		ENTPD3				MYH11
		ENTPD4				MYH7B
		ENTPD6				MYH8
		EOMES				MYL2
		EPAS1				MYL3
		EPB41				MYL7
		EPB41L1				MYLK2
		EPB41L4A				MYO18B
		EPB41L5				MYO3B
		EPB42				MYOD1
		EPC1				MYOG
		EPC2				MYORG
		EPDR1				MYOZ3
		EPHA10				MZF1
		EPHA4				NAA30
		EPHA5				NAALAD2
		EPHB1				NAALADL1
		EPHB6				NAB1
		EPHX2				NAB2
		EPHX4				NACC1
		EPN1				NAGS
		EPN3				NAIF1
		EPOR				NALCN
		EPS15L1				NAMPT
		EPS8L1				NANP
		EPS8L2				NAP1L3
		EPX				NAPRT
		EPYC				NARS
		EQTN				NARS2
		ERBB4				NAT2
		ERCC3				NAT9
		ERCC4				NBEA
		ERCC5				NBR2
		ERCC6L2				NCAPH
		EREG				NCBP2
		ERG				NCKAP1
		ERICH3				NCR1
		ERICH5				NDC1
		ERLIN1				NDOR1
		ERLIN2				NDUFA5
		ERMAP				NDUFB3
		ERMARD				NDUFS4
		ERO1A				NEB
		ERP27				NEK2
		ERP29				NEK6
		ESAM				NEU4
		ESF1				NEUROD2
		ESX1				NEUROD6
		ESYT1				NEUROG3
		ETFA				NEXN-AS1
		ETFB				NFAM1
		ETS1				NFATC1
		ETS2				NFATC4
		ETV6				NFE2
		ETV7				NFIC
		EVC2				NFKBIA
		EVI2B				NFKBIE
		EVI5				NFRKB
		EWSAT1				NFXL1
		EXD1				NFYB
		EXO5				NGEF
		EXOG				NGLY1
		EXOSC5				NHLH2
		EXOSC6				NHS
		EXT2				NIBAN2
		EZH2				NIF3L1
		F12				NIP7
		F13A1				NIPSNAP2
		F2				NIPSNAP3A
		F2RL3				NIT1
		F5				NKAIN4
		FAAH				NKAPL
		FABP3				NKIRAS2
		FABP5				NKPD1
		FABP6				NKX2-1
		FABP7				NKX2-5
		FADS1				NKX2-8
		FAF1				NLGN4X
		FAH				NLRP14
		FAHD1				NME3
		FAIM2				NME6
		FAM102B				NME7
		FAM104B				NMNAT1
		FAM110A				NMRK1
		FAM110B				NMUR1
		FAM111A				NNMT
		FAM111B				NNT
		FAM114A2				NOA1
		FAM117B				NOL6
		FAM118A				NOL9
		FAM120AOS				NOM1
		FAM120B				NOP2
		FAM120C				NOP53
		FAM131A				NOS1
		FAM13A				NOTCH3
		FAM151A				NOTCH4
		FAM155B				NOTUM
		FAM156A				NOVA1
		FAM160A2				NOXO1
		FAM161B				NOXRED1
		FAM162A				NPEPPS
		FAM163A				NPFF
		FAM189B				NPHS2
		FAM207A				NPM3
		FAM20A				NPR1
		FAM20B				NPRL3
		FAM20C				NPTX1
		FAM210B				NPVF
		FAM214B				NR0B1
		FAM216A				NR1H2
		FAM219A				NR1H3
		FAM219B				NR2E3
		FAM222B				NR5A1
		FAM226A				NRBF2
		FAM227B				NRDE2
		FAM234A				NRGN
		FAM234B				NRL
		FAM241B				NSUN3
		FAM24A				NSUN5
		FAM24B				NT5C3A
		FAM43B				NT5DC2
		FAM49A				NT5M
		FAM50B				NTN3
		FAM53B				NTN4
		FAM53C				NTNG1
		FAM71A				NUBP1
		FAM71C				NUCB1
		FAM71D				NUCB2
		FAM76A				NUDCD1
		FAM81A				NUDT1
		FAM83A				NUDT16
		FAM83C				NUDT17
		FAM83E				NUDT4
		FAM83F				NUF2
		FAM89B				NUFIP2
		FAM90A1				NUMA1
		FAM98C				NUMB
		FAM9A				NUP188
		FAM9B				NUP205
		FAN1				NUP214
		FANCB				NUP43
		FANCC				NUP58
		FANCE				NUP88
		FANCM				NXF2
		FANK1				NXN
		FAP				NXNL1
		FAR2				NXPE3
		FARS2				NXPH1
		FARSA				NXPH4
		FAS				NXT1
		FAT1				NYX
		FAXC				OAF
		FBLIM1				OAT
		FBLN5				OBP2A
		FBN1				OBSCN
		FBXL14				OCA2
		FBXL15				ODC1
		FBXL16				ODF2
		FBXL2				ODF3
		FBXL7				ODF3L2
		FBXO15				OGFR
		FBXO16				OGG1
		FBXO2				OLFM4
		FBXO25				OLFML1
		FBXO31				OLFML3
		FBXO34				OLIG3
		FBXO39				OPLAH
		FBXO40				OPN1MW
		FBXO44				OPN3
		FBXO7				OPN4
		FBXW2				OPRD1
		FBXW7				OPRPN
		FBXW8				OR10H3
		FCER2				OR11A1
		FCGR3B				OR12D2
		FCHSD1				OR13C4
		FCHSD2				OR1A2
		FCN2				OR1D2
		FCRL1				OR1G1
		FCRL2				OR2B2
		FCRL4				OR2H2
		FCRLA				OR2L13
		FCRLB				OR2W5
		FDX1				OR3A3
		FEM1B				OR51B5
		FEN1				OR7A17
		FERD3L				OR8D1
		FERMT1				OR8D2
		FETUB				ORC3
[truncated: 4,591 more rows]

## Sheet: Table S3a
Table S3a Candidate PD-related genes.
interGenes
DLL1
CNTNAP5
FAM234A
NOTCH1
ENPP5
ASB9
GRINA
SLITRK4
PAN2
CD22
SLC25A15
AGTR1
VWA8
C12ORF10
RBKS
AGPAT4-IT1
LRRC1
TUB
ACTN4
GJC2
CTDSP2
MN1
NKX2-2
DHRS7B
PKIB
DGKD
ROBO2
TRAM2
BBS4
PKD2L1
CHRNA6
IFT57
TTC39C
OPA1
MINDY3
AVL9
PLEKHG3
LMO3
PIAS2
CNTN6
CNTN4
SLC18A2
NME5
KIAA0319
CLSTN2
GNB5
KATNA1
ZDHHC11
TSEN54
SLC35D3
POGLUT2
FSD1L
ALDH1A1
RND1
ARFGEF2
CPNE2
VHL
PSEN2
RLIM
CNIH3
RTL9
MECR
AR
PROM2
SMOC1
KDM4C
DUSP10
SMAP1
ZNF212
TESK2
TRIM56
PDGFRB
PHF23
SNAP91
LNX1
GLRX5
AHSA2P
RAB3C
CDK4
C17ORF75
SCN9A
KCNJ2
NDE1
RIMS1
FGF12
SFTPD
RUNX3
GAL3ST1
DMRT2
PHACTR4
TMEM30A
MRPL15
CPA4
NEDD4L
OLFM3
FRRS1L
PIP5K1B
OCIAD2
DVL2
SCO1
KLHL13
ZNF563
KCNIP4
RNF14
ACSL6
MAGED1
MID1IP1
FOXD2
RGS7
PHLDB3
TAF4
C3ORF62
MARK1
TRIM38
EIF2B3
COPS8
FBXL14
ZNF100
SRP68
RAP1GAP2
TTC1
AMIGO1
IMMT
MTPAP
AGK
RNFT2
SMA4
ST18
CARD6
CLCN5
ARMH4
FOXL2
SPA17
B4GALT6
IL27RA
SSTR1
SLCO2A1
FYCO1
ZYG11B
TCP11L1
SSH3
PAK3
DDX25
SYNJ2
RTN2
TMEM242
SUSD4
PIANP
SMARCD2
MYRFL
DOK6
ST8SIA1
POP4
MYO1C
CALN1
TRMT10C
TTPAL
SYNJ1
PPP2R1A
ARAP3
ATP8A2
KLHL1
PCDH18
CDH8
UHMK1
CCDC24
MYO1E
SDC2
ACTR5
NR2C2
SCO2
SYT1
CAMK2D
SMPX
GGH
ANK1
GBE1
SLCO2B1
RGS6
NCSTN
SLC35G2
CNTN1
NUDT10
YAF2
PSMD8
XKR4
MTHFD1
RPS6KA6
NIPSNAP3B
CROT
MYO1D
ARHGAP17
PLCH1
APEH
TRMT5
ACHE
CNST
UTP6
UQCC1
NIPSNAP1
HMGCLL1
PCSK1
PIAS4
ACOT7
ANKRD6
BICD1
C21ORF62-AS1
SEMA6A
BLVRA
VAV3
MRPL2
DLD
MTSS1
PAK6
DDX39A
VWA1
PNLDC1
CCNA1
SCN2A
TAGLN3
INPP5D
MAP2
EIPR1
CACNA1E
CHD5
PCDH7
PTPN4
KIAA0513
GBP4
PPM1E
SDHAF4
PALD1
CCDC28A
CYP2S1
CHN1
SMTN
HSPA2
KCNJ6
FIG4
GNAL
GMPR2
STYK1
AKTIP
RASGEF1A
GLMP
OCRL
CTH
SRRM4
ACTC1
PNMA3
SFSWAP
DHDDS
SLC7A9
FBXL15
C12ORF54
FMO3
NETO2
APOOL
B4GALNT1
PLOD3
CADPS
PLD3
IST1
ALKBH3
TRAF3IP1
CPLX2
ATP6V1C1
NDFIP1
DNAJC27
MYO10
ENPP1
CBWD2
RRP1B
ECE2
RIT2
LRRC7
DUSP1
ATP6V1G2
FCRLB
RFFL
SLC2A13
EN1
SHANK2
GUSB
GPR22
GNG11
RPL12
BORCS5
DCLK1
MICA
FHL1
HMGN2
ME3
MCM7
PDHX
PIGZ
FOXA1
FAM53B
JUP
FOXD1
CRYGC
KIF3A
COQ8A
RBFOX2
RELN
DISP2
TMEM35A
CCNJ
STX1A
PCYOX1
AP1S1
SNTG1
ANKS1A
NRXN1
APAF1
ELOVL4
EPHA5
ATXN7L2
INSM2
KCNQ3
NDUFS1
CRMP1
JAKMIP3
RSPO2
DIPK1B
KLF15
TJAP1
DLK1
LGALS3
DMXL2
NUDT11
GRIN3A
VPS26B
GABRB3
TM2D2
PREX1
OPTN
DLAT
DPP10
SOX13
LRRC20
POGK
SLC1A6
DRD2
ZNF565
MUS81
ACOT8
ATP5MPL
IGFBP7
RERG
PARL
ZNF385D
GNRH1
TMEM130
CDK14
RPF2
NKIRAS1
MAPK9
BABAM2
NRXN3
PTPRN2
IQCN
ST6GALNAC5
CEACAM1
RBM5
TMEM70
FAM171A1
GSS
TIMM8A
GRIN1
NLRP9
BCAT1
ISCU
C10ORF90
SLC3A1
SNCG
CPNE6
BOK
FAM184A
RAB9B
PDK3
ABTB2
PGBD2
NOCT
ZNF562
FAM234B
MSN
VEZF1
SYNM
EMC9
NEFL
MLLT6
LIN7A
FOXF2
BNC2
ASTN1
BSCL2
NRSN2
FAM241B
DAZ2
CBLN1
KIAA1324
PSMD1
AQP11
VKORC1L1
KCNK6
ZC2HC1A
RHOG
SLC5A11
RGS4
FA2H
MPP6
DPEP2
DNAJC12
BRF2
NAA80
CERS6
NUDT13
ASMTL
SLC23A3
F12
RET
TRPC6
KCTD9
TBC1D7
C16ORF70
TRIM36
GARNL3
ZNF350
COL4A3BP
AKAP12
SLC25A26
PCDHAC2
DDC
PLPP2
SLIT2
GPR161
CNTN2
FABP7
LEF1
MAGEL2
NPY5R
STS
STAU2
SLC9A6
NELL2
COL16A1
APBA3
RAB6B
SLC25A12
TMEM63A
BTBD11
RASGRP3
CDKN1C
PTGES2
PPP3R1
NECAP1
CLDN1
NDRG1
DGKI
ARHGEF1
NRM
PHLDB1
ACLY
CYFIP2
UTP4
P2RX7
SLC9A7
PIP4K2A
REEP1
ATP2A3
GUCY1B1
POLG2
ZBTB46
EPB41L2
FGD5
SLC25A25
ZNF280B
COL7A1
HS6ST2
ARHGEF10
NEXMIF
ELAVL2
VIM
MCF2
PAK1
SLC35F1
SATB2
LRRC8C
INPP4A
GNG3
ACP2
SEMA6D
SLC2A3
ITPR1
LOX
PIN1
AIF1L
GPR143
SPTBN2
LRRC3B
RGS16
CREG2
TTC7B
RFTN2
ARL4C
PARP12
CDK20
MCC
VCP
RHOF
LIPE
HOXD1
FAM49A
PYROXD2
BNIPL
ERMAP
NTSR1
ITPR3
SMYD3
PRL
SEPTIN3
MAPRE3
POGZ
CAMK1G
TFAP2E
CCDC65
ATP6V1F
RNF128
P2RY8
KIF19
NQO2
PSKH1
SGK1
LDB2
TUBB
SH3BGRL2
TBC1D9
NME8
CRYGS
TAL1
AFG3L2

## Sheet: Table S3b
Table S3b Ranked PPI hub genes and network topology scores from the candidate PD-associated gene set
node_name	MCC	DMNC	MNC	Degree	EPC	BottleNeck	EcCentricity	Closeness	Radiality	Betweenness	Stress	ClusteringCoefficient
DRD2	916	0.27914	18	26	92.496	17	0.16215	151.067	7.72893	10851.7	52300	0.12
NOTCH1	52	0.15412	19	25	82.991	46	0.16215	154.417	7.86227	15012.8	53736	0.07667
NRXN1	273	0.24212	23	24	87.964	8	0.16215	140.417	7.47212	4823.68	25970	0.18116
SYT1	306	0.3132	20	22	87.944	5	0.16215	142.65	7.53385	5766.11	27288	0.22078
ARHGEF1	5943	0.45067	15	20	88.343	8	0.13899	141.026	7.58324	6708.05	29562	0.23684
VCP	42	0.17025	15	20	87.211	27	0.16215	155.267	7.924	13872.8	67844	0.10526
ITPR1	64	0.18619	17	19	87.564	5	0.16215	148.317	7.78572	8018.04	45298	0.1345
AR	21	0.25931	5	18	68.779	25	0.16215	141.667	7.61781	10248	35332	0.03922
GNG11	6013	0.42905	17	18	89.587	1	0.16215	139.083	7.5462	2194.6	19958	0.34641
AGTR1	68	0.31026	9	18	82.315	19	0.16215	144.517	7.65979	8756.6	35018	0.11111
SCN2A	96	0.29378	13	17	80.152	4	0.16215	137.3	7.5141	4811.53	22934	0.17647
ANK1	51	0.33413	9	17	81.169	12	0.16215	145.9	7.73633	7940.78	34700	0.125
GRIN1	69	0.22436	16	17	83.869	6	0.16215	137.85	7.47459	4987.25	20860	0.18382
GNG3	6012	0.42905	17	17	90.505	3	0.16215	138.417	7.54126	1871.13	18574	0.38971
GNB5	6012	0.42905	17	17	89.253	1	0.16215	138.417	7.54126	1871.13	18574	0.38971
NDUFS1	51	0.23416	12	17	55.984	11	0.13899	129.195	7.28198	6982.3	27124	0.11765
TUBB	28	0.18665	11	17	72.066	23	0.13899	143.01	7.65732	11015.8	44844	0.08088
ACLY	83	0.26824	13	16	60.973	11	0.16215	136.95	7.54867	8781.12	35642	0.175
RIMS1	162	0.4242	11	15	76.45	10	0.16215	133.067	7.3931	3854.37	16238	0.2381
RGS7	6608	0.57479	13	15	84.381	3	0.16215	131.067	7.35853	2556.52	13796	0.42857
ITPR3	57	0.22522	14	15	84.057	13	0.16215	143.583	7.71164	4404.98	28892	0.19048
RGS4	6726	0.5518	14	14	84.759	2	0.16215	128.383	7.29927	472.342	4618	0.53846
STX1A	184	0.39514	12	14	82.786	1	0.16215	134.65	7.46471	2738.32	16028	0.30769
SYNJ1	159	0.31933	13	14	69.604	7	0.16215	128.367	7.31902	1998	10578	0.27473
OCRL	149	0.33936	11	14	60.297	5	0.13899	122.302	7.14864	3157.61	14818	0.21978
CDK4	27	0.20362	11	14	70.564	9	0.16215	142.9	7.68201	7215.19	27850	0.13187
VIM	25	0.23866	9	14	70.869	17	0.16215	142.017	7.67213	6396.43	25540	0.12088
DVL2	27	0.20362	11	14	71.445	7	0.16215	138.6	7.58818	5351.97	23984	0.13187
JUP	29	0.32073	8	14	71.792	6	0.16215	137.95	7.59558	4510.01	19120	0.14286
NRXN3	107	0.3366	12	13	73.666	4	0.13899	121.486	7.05481	2198.11	13126	0.29487
CCNA1	21	0.23326	8	13	62.562	5	0.16215	130.533	7.38816	4661.15	19428	0.11538
SPTBN2	749	0.71324	6	13	79.535	6	0.13899	136.193	7.53385	3539.46	16500	0.29487
DLD	74	0.30543	11	13	58.745	7	0.13899	131.743	7.42026	5669.55	27114	0.23077
PSEN2	21	0.33284	6	13	69.508	14	0.16215	138.733	7.62522	7129.32	29678	0.11538
PAK1	40	0.38186	9	12	72.403	10	0.16215	131.017	7.44249	2614.1	19720	0.28788
LIN7A	90	0.35915	10	12	71.453	10	0.13899	125.086	7.20296	2294.91	10618	0.27273
RPF2	43	0.2927	7	12	35.274	14	0.12161	117.223	6.99307	7010.21	30828	0.21212
NME8	17	0.37893	4	12	56.99	8	0.13899	131.969	7.42273	5920.29	25404	0.10606
KCNQ3	34	0.45378	5	12	69.56	9	0.13899	131.669	7.43261	3854.37	20004	0.15152
SHANK2	122	0.3366	12	12	79.117	1	0.13899	128.326	7.29186	1137.89	7686	0.34848
SNAP91	53	0.28846	11	12	72.564	9	0.16215	130.917	7.39063	2845.7	14240	0.25758
AFG3L2	23	0.2927	7	12	52.344	7	0.13899	129.143	7.34371	6821.96	25736	0.13636
KCNJ6	758	0.40723	11	11	76.565	2	0.16215	127	7.30174	926.742	6360	0.43636
PDGFRB	18	0.25611	7	11	66.105	7	0.16215	135.767	7.53138	2931.69	13060	0.16364
NEFL	18	0.38896	5	11	58.418	13	0.13899	130.643	7.39804	4346.01	16086	0.10909
RGS6	5886	0.61085	11	11	78.677	1	0.13899	121.126	7.14617	185.949	2248	0.65455
RHOG	21	0.26242	8	11	67.037	3	0.13899	125.66	7.25482	2104.44	10962	0.18182
PSMD1	19	0.23326	8	11	59.132	3	0.13899	132.943	7.49187	3529.51	15126	0.14545
TRPC6	19	0.47366	4	11	69.531	5	0.16215	137.483	7.60546	4584.05	19662	0.12727
ROBO2	18	0.47366	4	10	41.48	9	0.13899	117.895	7.06468	6162.65	26244	0.11111
RGS16	5880	0.67839	10	10	76.611	1	0.13899	117.96	7.06221	64.3427	970	0.75556
DDC	18	0.47366	4	10	54.312	9	0.13899	126.243	7.29433	4212.82	15824	0.11111
PAK6	22	0.29157	8	10	60.056	5	0.16215	134.3	7.5462	5311.21	19584	0.22222
MSN	10	0.30779	2	10	54.458	1	0.13899	128.893	7.37335	3583.43	14974	0.04444
RPL12	17	0.23326	8	9	54.614	4	0.13899	130.576	7.44989	3975.52	19670	0.22222
SYNJ2	134	0.38186	9	9	61.753	1	0.13899	118.724	7.03752	507.348	3226	0.44444
LEF1	15	0.28529	6	9	52.637	4	0.13899	125.376	7.30914	2389.54	8734	0.16667
GABRB3	20	0.2927	7	9	63.469	4	0.16215	123.883	7.19309	1502.52	7874	0.22222
OPTN	12	0.25931	5	9	60.5	4	0.16215	132.05	7.51657	2529.57	12150	0.11111
PSMD8	17	0.23326	8	9	53.123	7	0.13899	125.793	7.33384	2853.02	12672	0.22222
CNTN2	11	0.2842	4	9	57.12	3	0.13899	126.01	7.30174	1838.46	8054	0.11111
MCF2	126	0.43905	7	9	66.836	2	0.13899	116.452	7.00295	861.291	4414	0.33333
CAMK2D	12	0.46346	3	9	53.883	5	0.13899	124.376	7.26223	4063.27	17954	0.11111
PPP2R1A	12	0.2842	4	9	67.068	1	0.16215	139.833	7.66226	3672.08	19410	0.13889
SLC18A2	40	0.31026	9	9	68.956	1	0.13899	126.186	7.28198	1045.07	5018	0.36111
GNRH1	9	0.30779	2	9	46.001	6	0.16215	126.85	7.33631	4737.64	13094	0.05556
MAPK9	11	0.46346	3	8	54.113	6	0.13899	116.638	7.03752	2726.38	15380	0.10714
DLL1	10	0.2842	4	8	48.382	6	0.16215	126.817	7.36594	3497.72	13058	0.10714
DPP10	39	0.40246	7	8	62.119	2	0.13899	122.986	7.17086	1606.52	6504	0.39286
GRIN3A	16	0.32413	5	8	65.921	3	0.13899	118.002	7.04987	645.712	3576	0.28571
KIF3A	13	0.32413	5	8	36.18	5	0.13899	117.445	7.04987	2597.59	9140	0.17857
SLC1A6	722	0.71324	6	8	62.793	2	0.13899	115.519	7.01777	374.658	1370	0.57143
INPP4A	22	0.45378	5	8	58.52	2	0.13899	119.119	7.1116	955.899	4952	0.32143
NEDD4L	9	0.30898	3	8	47.911	6	0.16215	129.183	7.43014	3453.02	12264	0.07143
VAV3	15	0.25611	7	8	57.996	4	0.13899	125.96	7.31655	1221.25	6170	0.25
FIG4	12	0.46346	3	8	59.303	6	0.16215	131.7	7.49187	4109.18	17348	0.17857
MRPL2	19	0.45378	5	8	44.187	6	0.13899	119.212	7.10913	3821.3	15960	0.25
IMMT	21	0.32929	7	8	39.751	5	0.13899	113.398	6.93628	1326.39	6378	0.32143
PIP5K1B	125	0.43905	7	8	55.127	1	0.13899	119.312	7.12642	669.114	3764	0.42857
PIP4K2A	124	0.52304	6	8	54.809	2	0.13899	121.543	7.18568	1062.11	5056	0.39286
LRRC7	12	0.37893	4	8	49.77	2	0.13899	119.26	7.11407	1215.31	4396	0.14286
ACTN4	9	0.30898	3	8	49.706	2	0.16215	126.783	7.38569	1918.15	7908	0.10714
DLAT	66	0.43736	8	8	40.172	1	0.13899	110.924	6.84985	270.723	1738	0.53571
PDHX	66	0.43736	8	8	42.064	2	0.13899	111.724	6.86467	357.889	2244	0.53571
SLIT2	15	0.47366	4	7	41.47	3	0.13899	113.755	6.97085	1394.31	5392	0.28571
MAP2	10	0.46346	3	7	47.77	5	0.13899	121.376	7.18815	2166.67	7352	0.14286
HMGN2	12	0.32413	5	7	37.586	9	0.13899	115.495	7.01777	1861.27	9038	0.2381
CNTN4	17	0.33284	6	7	54.292	1	0.13899	117.986	7.09185	655.835	3700	0.33333
LOX	10	0.46346	3	7	38.305	9	0.16215	121.817	7.23507	3703.8	12448	0.19048
INPP5D	10	0.46346	3	7	44.05	4	0.13899	116.638	7.06715	2198.54	9220	0.19048
NDE1	8	0.30898	3	7	31.012	4	0.13899	111.812	6.92393	1110.45	4712	0.09524
REEP1	20	0.45378	5	7	17.64	5	0.13899	106.34	6.7412	2867.65	9636	0.33333
RELN	11	0.37893	4	7	45.663	4	0.16215	117.533	7.03999	1280.95	5848	0.19048
PREX1	29	0.38039	6	7	59.691	2	0.13899	114.302	6.97579	960.07	7330	0.38095
VHL	13	0.28529	6	7	45.094	3	0.13899	119.245	7.13629	1116.69	4654	0.28571
KCNJ2	28	0.45378	5	7	64.612	1	0.13899	119.243	7.1437	403.956	2908	0.38095
BCAT1	42	0.43905	7	7	39.008	1	0.13899	108.107	6.798	105.893	612	0.57143
ALDH1A1	8	0.30898	3	7	47.888	2	0.16215	127.617	7.40051	2355.19	9126	0.09524
SCO1	10	0.37893	4	6	27.459	2	0.12161	108.465	6.76096	850.497	3482	0.26667
MYO1C	6	0.30779	2	6	24.174	5	0.12161	107.846	6.76343	1683.75	5840	0.06667
PAK3	14	0.33284	6	6	42.194	2	0.13899	113.329	6.99554	283.912	1976	0.46667
RBFOX2	6	0	1	6	15.589	7	0.12161	100.861	6.50662	2634.98	8760	0
FABP7	7	0.30898	3	6	49.866	4	0.16215	131.367	7.5141	1221.11	5954	0.13333
PLD3	7	0.30898	3	6	33.952	4	0.13899	116.502	7.11654	1034.1	3650	0.2
CRMP1	6	0.30779	2	6	38.317	2	0.13899	116.069	7.09185	759.474	3398	0.06667
CPLX2	54	0.52304	6	6	60.888	1	0.13899	117.11	7.03752	51.8852	482	0.73333
CNTN1	10	0.37893	4	6	55.214	2	0.16215	130	7.4573	957.001	5334	0.33333
LNX1	6	0	1	6	46.237	2	0.13899	123.443	7.27951	1674.37	7042	0
OLFM3	9	0.46346	3	6	49.286	1	0.13899	119.21	7.16346	594.498	2882	0.2
MCM7	11	0.32413	5	6	46.673	2	0.13899	121.943	7.26717	1106.14	5022	0.33333
BSCL2	9	0.46346	3	6	21.321	7	0.13899	109.055	6.83998	1860.43	6500	0.2
FA2H	19	0.45378	5	6	13.768	1	0.12161	98.4881	6.43254	606.688	2614	0.46667
ATP6V1F	9	0.46346	3	6	21.669	6	0.13899	107.764	6.80541	2593.85	9298	0.2
PIAS4	10	0.23775	6	6	39.74	3	0.13899	117.205	7.06962	816.182	3018	0.33333
FOXA1	6	0.30779	2	6	32.593	2	0.13899	115.26	7.05234	1350.61	5048	0.06667
SCN9A	26	0.56839	4	6	52.002	2	0.13899	122.676	7.27704	273.954	1252	0.4
TAL1	10	0.37893	4	6	38.412	7	0.13899	121.726	7.24247	4148.86	12788	0.26667
TRMT10C	6	0.30779	2	6	11.044	4	0.12161	93.8726	6.19055	2422.89	10286	0.13333
NECAP1	14	0.33284	6	6	49.904	1	0.13899	118.969	7.13629	619.499	2876	0.46667
ATP2A3	9	0.46346	3	6	50.1	2	0.16215	123.4	7.30914	1269.41	6042	0.2
PARL	10	0.37893	4	6	37.678	3	0.13899	116.419	7.10913	1249.22	6252	0.26667
ISCU	6	0.30779	2	6	30.888	3	0.13899	112.662	6.9511	1467.15	5292	0.06667
ACTC1	7	0.30898	3	6	35.32	2	0.13899	111.738	6.94863	735.565	2724	0.13333
CTH	15	0.38896	5	6	35.367	4	0.13899	115.795	7.05974	813.816	3496	0.4
TIMM8A	5	0	1	5	16.904	3	0.12161	95.0714	6.2992	412.167	2158	0
PLCH1	120	0.64826	5	5	44.28	1	0.13899	103.898	6.63502	0	0	1
SCO2	9	0.37893	4	5	26.372	3	0.12161	106.858	6.72392	478.1	1932	0.4
UTP6	25	0.56839	4	5	11.685	2	0.1081	91.9849	6.12882	528.576	1506	0.6
RUNX3	8	0.46346	3	5	40.524	1	0.13899	117.576	7.13382	410.969	1688	0.4
MRPL15	13	0.47366	4	5	26.494	2	0.12161	103.615	6.6449	768.158	3580	0.5
GBE1	5	0	1	5	17.602	3	0.13899	104.574	6.71898	1264.3	3528	0
EPB41L2	9	0.37893	4	5	47.471	1	0.13899	114.186	6.97579	431.077	2294	0.4
GNAL	120	0.64826	5	5	60.443	1	0.13899	113.152	6.96097	0	0	1
PDK3	8	0.46346	3	5	27.562	2	0.12161	101.018	6.54613	633.78	3526	0.3
RRP1B	25	0.56839	4	5	13.776	1	0.1081	91.4611	6.10659	88.9898	200	0.6
PLEKHG3	10	0.32413	5	5	39.557	1	0.13899	107.588	6.81775	91.5138	854	0.5
CYFIP2	6	0.30898	3	5	32.973	2	0.13899	106.381	6.77331	616.292	2546	0.2
SATB2	6	0.30898	3	5	31.715	2	0.13899	109.255	6.86467	904.57	3496	0.2
CNTNAP5	7	0.2842	4	5	40.867	1	0.13899	111.31	6.89924	77.0376	454	0.3
CNIH3	8	0.46346	3	5	32.506	3	0.13899	108.214	6.77824	993.53	3488	0.3
SLC9A6	5	0.30779	2	5	27.883	1	0.13899	109.102	6.83751	1023.5	4016	0.2
LGALS3	5	0.30779	2	5	33.783	3	0.13899	118.61	7.18074	1675.96	5606	0.1
DLK1	5	0.30779	2	5	34.871	3	0.13899	117.293	7.13876	1112.71	4072	0.1
CDKN1C	8	0.46346	3	5	33.887	1	0.13899	110.581	6.90418	288.293	1130	0.4
MPP6	6	0.30898	3	5	28.18	2	0.13899	103.257	6.62021	931.527	3892	0.2
HSPA2	5	0	1	5	28.474	3	0.13899	109.964	6.87208	2025.39	7700	0
MAGEL2	5	0.30779	2	5	30.094	2	0.13899	110.821	6.90418	757.803	2974	0.1
RTN2	18	0.45378	5	5	11.818	1	0.12161	91.5714	6.1461	122.042	696	0.7
B4GALNT1	8	0.46346	3	5	9.304	1	0.12161	88.0488	5.96337	539.619	2130	0.4
ATP6V1G2	8	0.46346	3	5	13.582	2	0.12161	96.6155	6.38562	1005.31	3314	0.3
MYO10	5	0.30779	2	5	21.777	1	0.12161	99.5964	6.46464	552.135	1762	0.2
PRL	5	0.30779	2	5	38.306	2	0.13899	121.526	7.21778	1292.61	4508	0.2
NCSTN	9	0.37893	4	5	38.881	3	0.13899	119.926	7.22766	1953.95	6400	0.4
APBA3	8	0.46346	3	5	45.564	2	0.13899	111.695	6.86714	557.298	2226	0.3
APAF1	5	0.30779	2	5	22.44	5	0.13899	107.548	6.81034	3130	10922	0.1
PKD2L1	9	0.37893	4	5	51.743	1	0.13899	120.526	7.23013	144.99	1156	0.4
CERS6	5	0	1	5	21.423	5	0.13899	111.679	6.94616	3202.17	9814	0
OPA1	14	0.38896	5	5	32.334	1	0.13899	111.145	6.95356	566.041	2602	0.6
LIPE	5	0.30779	2	5	29.363	3	0.13899	117.743	7.15605	1961.53	6402	0.1
ACHE	6	0.30898	3	5	50.679	1	0.13899	124.276	7.28445	951.953	3990	0.2
SLC2A3	4	0	1	4	20.815	5	0.13899	106.279	6.79059	1047.95	4428	0
RAB3C	12	0.47366	4	4	45.806	1	0.13899	112.59	6.90665	20.1689	230	0.83333
UTP4	24	0.56839	4	4	13.097	1	0.1081	90.2278	6.07449	0	0	1
MCC	24	0.56839	4	4	11.91	1	0.1081	90.2278	6.07449	0	0	1
LDB2	4	0	1	4	11.443	3	0.12161	96.5607	6.40785	1449.38	4286	0
KATNA1	4	0.30779	2	4	33.631	3	0.12161	113.249	7.00048	433.744	2168	0.16667
PPP3R1	4	0.30779	2	4	38.784	3	0.13899	113.402	7.04493	1579.59	8522	0.16667
PIN1	4	0	1	4	32.222	4	0.16215	119.667	7.23507	1237.02	4330	0
SMTN	4	0.30779	2	4	13.158	2	0.12161	95.3857	6.35352	947.476	2852	0.16667
RET	4	0	1	4	31.181	3	0.16215	121.267	7.24988	1212.74	4090	0
NKX2-2	4	0	1	4	18.261	6	0.13899	101.979	6.60786	1240.36	3856	0
EN1	7	0.46346	3	4	36.162	1	0.13899	109.305	6.88195	214.896	906	0.5
SDC2	4	0	1	4	24.512	2	0.13899	106.205	6.73133	901.771	3850	0
PLOD3	5	0.30898	3	4	12.447	2	0.13899	95.5571	6.37575	937.042	3174	0.33333
COL7A1	4	0.30779	2	4	12.73	4	0.12161	93.3905	6.22018	486.38	1550	0.16667
CLCN5	4	0	1	4	19.1	3	0.12161	99.2036	6.43748	1566.41	6082	0
CDH8	4	0	1	4	35.992	1	0.13899	111.012	6.94369	337.95	1402	0
CBLN1	4	0.30779	2	4	34.841	1	0.13899	106.933	6.71898	117.603	670	0.16667
CADPS	5	0.30898	3	4	38.248	4	0.13899	115.436	7.02517	2352.43	9624	0.33333
CACNA1E	4	0	1	4	29.809	2	0.13899	110.921	6.92146	951.357	3410	0
TRAF3IP1	8	0.37893	4	4	14.97	1	0.12161	94.8488	6.32142	73.2256	442	0.66667
BBS4	7	0.46346	3	4	14.284	1	0.12161	94.9774	6.30167	144.908	464	0.5
BABAM2	4	0.30779	2	4	18.54	3	0.13899	101.767	6.61774	1219.17	3856	0.16667
B4GALT6	4	0.30779	2	4	7.534	3	0.12161	89.1536	6.04733	1333.63	4250	0.16667
CPNE6	5	0.30898	3	4	38.859	3	0.13899	109.426	6.79059	1132.49	4100	0.33333
ASTN1	4	0	1	4	24.547	2	0.13899	99.919	6.51403	929.472	3706	0
CLDN1	4	0	1	4	20.97	3	0.13899	110.112	6.93628	799.415	2282	0
IST1	4	0	1	4	7.219	2	0.12161	90.4536	6.11153	1246.28	3524	0
DGKI	5	0.30898	3	4	25.588	2	0.13899	109.095	6.90171	463.534	1554	0.33333
DGKD	5	0.30898	3	4	26.092	1	0.13899	111.602	7.00789	172.735	776	0.33333
DCLK1	4	0.30779	2	4	39.925	1	0.13899	122.51	7.29433	384.58	2226	0.16667
SLC3A1	4	0.30779	2	4	30.419	1	0.13899	111.052	6.94863	657.372	2106	0.16667
TMEM70	4	0.30779	2	4	15.509	2	0.12161	95.7821	6.36834	925.756	3954	0.16667
AGK	4	0	1	4	32.076	3	0.13899	111.579	6.97085	1253.2	5514	0
APOOL	7	0.46346	3	4	20.31	3	0.12161	99.5202	6.50168	1568	6340	0.5
MYO1E	4	0.30779	2	4	30.937	3	0.13899	114.01	7.05234	538.694	2252	0.16667
MECR	4	0	1	4	17.202	3	0.13899	102.793	6.60786	1112.05	3396	0
NDRG1	4	0	1	4	18.733	3	0.13899	106.838	6.79059	1058.81	3008	0
ACOT8	4	0	1	4	6.575	2	0.12161	91.4119	6.14857	1060.2	3154	0
MTHFD1	7	0.46346	3	4	23.669	2	0.13899	103.09	6.677	890.265	2910	0.5
ACSL6	4	0	1	4	15.012	3	0.13899	104.424	6.70416	1179	3810	0
ME3	7	0.46346	3	4	20.954	3	0.13899	102.014	6.63502	1077.23	4106	0.5
HMGCLL1	7	0.46346	3	4	26.37	1	0.13899	103.557	6.68688	96.9338	556	0.5
ELOVL4	4	0	1	4	26.457	7	0.13899	116.655	7.10913	2113.74	7640	0
TAGLN3	3	0	1	3	19.389	3	0.13899	108.805	6.89924	965.504	2888	0
TRIM36	3	0	1	3	17.386	2	0.13899	103.831	6.74614	849.39	2620	0
MAPRE3	3	0	1	3	23.212	1	0.13899	111.648	7.00295	557.567	1988	0
KIF19	3	0.30779	2	3	15.707	1	0.12161	98.6488	6.52144	56.5081	218	0.33333
ZNF385D	3	0	1	3	7.33	2	0.12161	86.9167	5.94362	594.943	2424	0
KIAA0319	3	0	1	3	18.915	3	0.13899	103.638	6.66959	1103.34	4874	0
TRMT5	4	0.30898	3	3	14.125	1	0.12161	95.8976	6.35599	125.485	986	0.66667
IGFBP7	3	0.30779	2	3	36.356	1	0.13899	115.076	7.09925	55.2386	478	0.33333
RLIM	3	0	1	3	4.452	1	0.1081	82.5135	5.72632	232.972	618	0
KIAA0513	3	0	1	3	15.753	5	0.13899	101.74	6.6449	1054.63	3052	0
FRRS1L	3	0	1	3	9.604	3	0.12161	90.7845	6.14857	1570	5542	0
GJC2	6	0.46346	3	3	7.504	1	0.12161	84.9607	5.87201	0	0	1
PCSK1	3	0	1	3	6.12	3	0.12161	87.1048	5.99054	581.323	1666	0
ELAVL2	3	0	1	3	18.536	2	0.13899	100.94	6.56341	1326.12	5204	0
SGK1	3	0	1	3	13.736	1	0.13899	101.148	6.64243	356.671	1076	0
KCNIP4	3	0	1	3	23.824	4	0.13899	109.019	6.91899	2423.69	7562	0
MAGED1	3	0	1	3	26.028	1	0.13899	112.029	7.01777	267.527	1042	0
SLC7A9	3	0.30779	2	3	24.728	1	0.13899	102.567	6.65231	96.0494	328	0.33333
COL16A1	4	0.30898	3	3	12.2	2	0.13899	95.0571	6.37328	151.042	756	0.66667
CNTN6	3	0.30779	2	3	33.502	2	0.16215	118.717	7.1758	343.708	1894	0.33333
ENPP1	3	0	1	3	6.168	2	0.1081	82.7682	5.68928	930.001	3442	0
GUSB	3	0.30779	2	3	24.862	3	0.13899	112.398	7.00789	285.886	908	0.33333
NRSN2	3	0.30779	2	3	23.487	1	0.12161	96.7369	6.40538	63.5548	356	0.33333
RAB6B	3	0	1	3	24.95	1	0.13899	105.795	6.7017	185.121	828	0
BICD1	3	0	1	3	18.604	1	0.13899	102.667	6.63749	181.828	706	0
IFT57	6	0.46346	3	3	10.247	1	0.12161	90.4012	6.12388	0	0	1
SRRM4	3	0	1	3	4.932	2	0.12161	82.7488	5.72138	879.998	2624	0
CNST	6	0.46346	3	3	8.186	1	0.12161	87.35	6.01276	0	0	1
ATP6V1C1	6	0.46346	3	3	8.718	1	0.12161	87.35	6.01276	0	0	1
P2RY8	3	0	1	3	18.97	3	0.12161	103.996	6.70416	1041.07	3542	0
RNF14	3	0	1	3	15.32	2	0.13899	104.864	6.74367	456.676	1288	0
STS	3	0	1	3	15.977	2	0.13899	104.155	6.73133	814.468	2598	0
APEH	3	0	1	3	9.901	2	0.12161	94.844	6.40044	1238.46	3800	0
AP1S1	6	0.46346	3	3	27.795	1	0.13899	100.798	6.56835	0	0	1
SYNM	3	0	1	3	21.234	2	0.13899	103.638	6.68935	812.624	3102	0
AKAP12	3	0	1	3	11.645	3	0.13899	99.3809	6.58564	1570	3882	0
NPY5R	4	0.30898	3	3	31.342	1	0.13899	112.824	6.97579	38.6915	184	0.66667
NELL2	3	0	1	3	24.124	2	0.13899	108.94	6.87208	555.335	1878	0
SSTR1	3	0.30779	2	3	24.627	1	0.13899	106.748	6.81281	91.1985	288	0.33333
COPS8	3	0.30779	2	3	15.479	3	0.12161	97.5345	6.46711	999.07	3732	0.33333
ACTR5	3	0	1	3	4.976	2	0.12161	81.9452	5.71397	795.7	2736	0
DUSP10	3	0	1	3	17.282	2	0.12161	97.0667	6.44242	514.526	1862	0
PLPP2	3	0	1	3	11.162	1	0.13899	98.9333	6.52637	383.89	1038	0
MN1	3	0	1	3	9.366	1	0.12161	96.3536	6.43254	274.705	794	0
SLC5A11	2	0	1	2	5.838	2	0.12161	85.1964	5.93374	114.036	446	0
SLC9A7	2	0.30779	2	2	18.746	1	0.13899	101.445	6.63255	0	0	1
SEMA6A	2	0	1	2	9.842	2	0.12161	89.2036	6.09918	786	3312	0
RBM5	2	0	1	2	5.198	1	0.1081	84.898	5.84238	312.933	750	0
SSH3	2	0	1	2	8.08	2	0.12161	87.5333	6.07943	786	4218	0
TSEN54	2	0.30779	2	2	3.719	1	0.1081	74.7722	5.22258	0	0	1
POP4	2	0.30779	2	2	3.627	1	0.1081	74.7722	5.22258	0	0	1
PGBD2	2	0	1	2	3.034	1	0.1081	75.7341	5.3337	120.592	346	0
SMPX	2	0	1	2	8.158	1	0.1081	82.6385	5.71891	12.6354	74	0
NUDT11	2	0	1	2	2.171	2	0.1081	70.3639	4.99294	786	2352	0
NOCT	2	0	1	2	2.435	2	0.1081	72.377	5.09912	786	3196	0
NEXMIF	2	0	1	2	4.758	2	0.1081	83.7933	5.83003	192.157	620	0
SPA17	2	0	1	2	10.812	2	0.12161	94.7298	6.31648	786	2662	0
SLC25A25	2	0	1	2	14.446	1	0.12161	95.6369	6.34365	59.285	310	0
NDFIP1	2	0	1	2	11.773	1	0.13899	98.3333	6.5486	44.0639	136	0
SLC2A13	2	0	1	2	6.95	1	0.1081	82.7052	5.75101	86.5763	248	0
POGK	2	0	1	2	5.398	2	0.12161	81.8905	5.74114	368.811	1426	0
NKIRAS1	2	0	1	2	1.376	3	0.00739	2	0.02586	2	2	0
TUB	2	0	1	2	7.936	2	0.12161	91.3536	6.24734	399.614	1128	0
STYK1	2	0.30779	2	2	19.096	1	0.12161	93.4357	6.25475	0	0	1
UHMK1	2	0	1	2	4.289	3	0.12161	85.3167	5.95843	1568	4700	0
SLC25A12	2	0	1	2	11.532	1	0.12161	87.5083	5.98807	8.64521	56	0
TRIM38	2	0	1	2	6.384	2	0.12161	85.1464	5.90658	786	2888	0
GRINA	2	0.30779	2	2	27.727	1	0.13899	106.212	6.84985	0	0	1
GGH	2	0	1	2	5.313	1	0.12161	83.2774	5.81028	221.39	694	0
VWA8	2	0	1	2	14.412	1	0.13899	101.683	6.62762	222.213	770	0
FOXD1	2	0.30779	2	2	19.099	1	0.13899	101.883	6.66959	0	0	1
SMOC1	2	0	1	2	2.777	2	0.1081	72.8488	5.13862	786	3312	0
EPHA5	2	0	1	2	7.804	3	0.12161	89.4536	6.10412	1568	6620	0
EIF2B3	2	0	1	2	8.779	3	0.1081	91.0111	6.13129	535.533	1200	0
DUSP1	2	0	1	2	13.292	1	0.12161	93.4048	6.31895	117.359	318	0
DNAJC27	2	0	1	2	16.194	2	0.12161	90.5452	6.08931	786	4670	0
FOXL2	2	0	1	2	7.899	2	0.13899	94.5167	6.37081	786	1976	0
DDX39A	2	0	1	2	11.209	1	0.12161	94.4512	6.37822	123.358	784	0
GSS	2	0.30779	2	2	15.858	1	0.12161	99.2179	6.55107	0	0	1
CRYGS	2	0	1	2	9.635	2	0.13899	94.5167	6.37081	786	1976	0
FAM53B	2	0	1	2	13.456	1	0.12161	91.7571	6.22018	55.6022	192	0
HOXD1	2	0	1	2	8.915	1	0.12161	86.9714	6.00782	81.8692	362	0
CHN1	2	0	1	2	12.767	1	0.12161	88.8548	6.07943	165.129	806	0
PHACTR4	2	0	1	2	10.93	2	0.12161	93.0464	6.29673	786	3222	0
CAMK1G	2	0	1	2	16.298	1	0.12161	93.7369	6.31895	33.7209	110	0
PAN2	2	0	1	2	7.766	3	0.12161	88.6024	6.06461	1568	6388	0
RASGRP3	2	0	1	2	10.486	1	0.12161	91.7369	6.26463	13.8512	68	0
RBKS	2	0	1	2	8.06	1	0.12161	89.3202	6.14363	173.364	456	0
ST8SIA1	2	0.30779	2	2	3.56	1	0.1081	75.2318	5.2695	0	0	1
TMEM30A	2	0	1	2	17.153	2	0.13899	108.81	6.92393	1178.62	3338	0
ATP8A2	2	0	1	2	5.155	1	0.12161	87.2536	6.05721	494.615	1302	0
TBC1D9	2	0	1	2	6.803	1	0.12161	84.2083	5.84978	80.2147	248	0
ASMTL	2	0	1	2	13.231	1	0.12161	97.144	6.4597	132.743	450	0
ARHGEF10	2	0	1	2	20.847	1	0.12161	103.646	6.7017	196.039	560	0
ARHGAP17	2	0	1	2	16.795	1	0.12161	94.6512	6.36587	35.705	132	0
RPS6KA6	2	0	1	2	4.104	2	0.1081	78.9183	5.53618	786	3172	0
TJAP1	2	0	1	2	12.233	1	0.13899	93.6143	6.32883	20.8278	120	0
MINDY3	2	0	1	2	6.305	2	0.12161	83.7774	5.84485	786	2734	0
KLF15	2	0	1	2	7.99	3	0.12161	92.2393	6.28191	1568	4500	0
ANKS1A	2	0	1	2	2.799	2	0.1081	74.8206	5.31641	786	2252	0
ANKRD6	2	0	1	2	18.181	1	0.13899	102.305	6.69923	52.9246	304	0
GPR143	2	0	1	2	21.754	1	0.13899	106.771	6.82269	94.9435	364	0
NTSR1	2	0.30779	2	2	31.392	1	0.13899	112.074	6.96838	0	0	1
COQ8A	2	0.30779	2	2	16.429	1	0.12161	102.011	6.60292	0	0	1
MTPAP	2	0	1	2	11.197	1	0.12161	97.4726	6.43995	766.008	2794	0
CHD5	2	0	1	2	8.152	3	0.13899	92.3405	6.27697	572.63	1704	0
PCDH7	2	0.30779	2	2	20.141	1	0.13899	101.264	6.65972	0	0	1
SMARCD2	2	0	1	2	18.273	1	0.13899	105.081	6.77824	85.7955	278	0
ACOT7	2	0	1	2	5.126	1	0.12161	87.3702	6.02511	228.443	626	0
TCP11L1	2	0	1	2	14.703	2	0.12161	102.618	6.69182	786	2666	0
TRIM56	1	0	1	1	2.258	1	0.1081	69.4734	4.93614	0	0	0
ZC2HC1A	1	0	1	1	4.28	1	0.12161	81.2964	5.77571	0	0	0
TMEM242	1	0	1	1	3.674	1	0.1081	76.0028	5.3979	0	0	0
TESK2	1	0	1	1	2.748	1	0.1081	71.1817	5.10899	0	0	0
SNTG1	1	0	1	1	16.368	1	0.13899	100.829	6.56341	0	0	0
SLCO2B1	1	0	1	1	4.376	1	0.12161	81.3643	5.76089	0	0	0
SLC35F1	1	0	1	1	1.175	1	0.00493	1	0.01478	0	0	0
SLC35D3	1	0	1	1	1.175	1	0.00493	1	0.01478	0	0	0
SFSWAP	1	0	1	1	1.617	1	0.1081	67.5913	4.75094	0	0	0
SEMA6D	1	0	1	1	1.732	1	0.09729	61.1115	4.16819	0	0	0
TBC1D7	1	0	1	1	1.947	1	0.09729	65.2671	4.56575	0	0	0
SRP68	1	0	1	1	10.755	1	0.12161	96.025	6.47946	0	0	0
RND1	1	0	1	1	2.697	1	0.1081	72.0488	5.12875	0	0	0
SMYD3	1	0	1	1	3.024	1	0.12161	75.9155	5.40531	0	0	0
RAB9B	1	0	1	1	2.762	1	0.1081	74.5956	5.32629	0	0	0
NUDT10	1	0	1	1	1.204	1	0.09729	59.4345	4.0225	0	0	0
PNLDC1	1	0	1	1	1.234	1	0.09729	60.7964	4.12868	0	0	0
NME5	1	0	1	1	2.634	1	0.1081	75.4464	5.34605	0	0	0
TTC7B	1	0	1	1	1.226	1	0.00369	1.5	0.02217	0	0	0
NIPSNAP3B	1	0	1	1	12.062	1	0.12161	97.1417	6.52144	0	0	0
NIPSNAP1	1	0	1	1	12.133	1	0.12161	97.1417	6.52144	0	0	0
SNCG	1	0	1	1	10.977	1	0.12161	95.6536	6.4276	0	0	0
MYO1D	1	0	1	1	5.884	1	0.1081	82.9921	5.79299	0	0	0
PSKH1	1	0	1	1	4.988	1	0.12161	80.3786	5.64977	0	0	0
NQO2	1	0	1	1	9.492	1	0.12161	89.4988	6.14363	0	0	0
LRRC3B	1	0	1	1	1.214	1	0.00369	1.5	0.02217	0	0	0
SFTPD	1	0	1	1	9.191	1	0.12161	89.7321	6.2103	0	0	0
SOX13	1	0	1	1	10.067	1	0.12161	93.044	6.33871	0	0	0
RSPO2	1	0	1	1	9.502	1	0.12161	93.044	6.33871	0	0	0
LMO3	1	0	1	1	2.65	1	0.1081	76.4885	5.43741	0	0	0
JAKMIP3	1	0	1	1	1.188	1	0.00493	1	0.01478	0	0	0
IQCN	1	0	1	1	1.188	1	0.00493	1	0.01478	0	0	0
IL27RA	1	0	1	1	7.32	1	0.12161	91.2012	6.24734	0	0	0
HS6ST2	1	0	1	1	5.639	1	0.12161	82.2548	5.76089	0	0	0
P2RX7	1	0	1	1	14.786	1	0.13899	98.7738	6.50415	0	0	0
SLCO2A1	1	0	1	1	9.148	1	0.13899	93.85	6.36587	0	0	0
GLRX5	1	0	1	1	5.691	1	0.12161	85.9512	5.98066	0	0	0
TMEM130	1	0	1	1	2.951	1	0.1081	72.9179	5.17813	0	0	0
PROM2	1	0	1	1	2.363	1	0.1081	72.9179	5.17813	0	0	0
FGF12	1	0	1	1	13.687	1	0.13899	98.7143	6.54366	0	0	0
FBXL15	1	0	1	1	1.191	1	0.00493	1	0.01478	0	0	0
FBXL14	1	0	1	1	1.191	1	0.00493	1	0.01478	0	0	0
FAM171A1	1	0	1	1	2.994	1	0.1081	75.7425	5.38309	0	0	0
GUCY1B1	1	0	1	1	2.32	1	0.09729	67.552	4.71884	0	0	0
STAU2	1	0	1	1	3.934	1	0.12161	79.2167	5.59298	0	0	0
TAF4	1	0	1	1	16.158	1	0.13899	105.217	6.75849	0	0	0
DOK6	1	0	1	1	7.332	1	0.13899	91.2976	6.27944	0	0	0
FAM184A	1	0	1	1	4.057	1	0.1081	72.7056	5.11887	0	0	0
DMRT2	1	0	1	1	2.245	1	0.12161	75.5738	5.40037	0	0	0
DNAJC12	1	0	1	1	9.8	1	0.12161	93.2869	6.32389	0	0	0
FYCO1	1	0	1	1	2.53	1	0.12161	75.5738	5.40037	0	0	0
CPA4	1	0	1	1	7.132	1	0.12161	88.9417	6.16833	0	0	0
CLSTN2	1	0	1	1	17.794	1	0.13899	99.4286	6.50168	0	0	0
CHRNA6	1	0	1	1	10.821	1	0.12161	93.2869	6.32389	0	0	0
CERT1	1	0	1	1	5.79	1	0.12161	85.5893	5.97572	0	0	0
CEACAM1	1	0	1	1	7.909	1	0.12161	89.7321	6.2103	0	0	0
CDK20	1	0	1	1	13.94	1	0.13899	102.198	6.71157	0	0	0
CD22	1	0	1	1	8.655	1	0.12161	88.1929	6.09672	0	0	0
CDK14	1	0	1	1	12.66	1	0.13899	95.4381	6.41773	0	0	0
MUS81	1	0	1	1	11.145	1	0.13899	95.4381	6.41773	0	0	0
CCDC65	1	0	1	1	10.259	1	0.12161	96.2929	6.4523	0	0	0
CARD6	1	0	1	1	2.2	1	0.1081	68.5853	4.87441	0	0	0
CALN1	1	0	1	1	16.485	1	0.13899	105.217	6.75849	0	0	0
C17orf75	1	0	1	1	2.342	1	0.1081	72.5028	5.14109	0	0	0
C16orf70	1	0	1	1	9.354	1	0.12161	90.6191	6.1782	0	0	0
C12orf10	1	0	1	1	10.818	1	0.12161	94.0631	6.31155	0	0	0
ZNF350	1	0	1	1	5.429	1	0.12161	79.7321	5.6473	0	0	0
PIGZ	1	0	1	1	2.384	1	0.1081	71.6881	5.07689	0	0	0
ZNF212	1	0	1	1	1.152	1	0.00493	1	0.01478	0	0	0
ATXN7L2	1	0	1	1	1.152	1	0.00493	1	0.01478	0	0	0
DMXL2	1	0	1	1	5.604	1	0.12161	83.0964	5.83497	0	0	0
TRAM2	1	0	1	1	10.586	1	0.13899	92.3738	6.33871	0	0	0
PIANP	1	0	1	1	5.499	1	0.12161	78.4774	5.54359	0	0	0
BNIPL	1	0	1	1	15.205	1	0.12161	100.513	6.6128	0	0	0
ARFGEF2	1	0	1	1	9.462	1	0.13899	95.3667	6.4597	0	0	0
PIAS2	1	0	1	1	13.672	1	0.13899	101.081	6.64737	0	0	0
KDM4C	1	0	1	1	11.954	1	0.13899	101.081	6.64737	0	0	0
NR2C2	1	0	1	1	12.341	1	0.13899	101.081	6.64737	0	0	0
FAM234A	1	0	1	1	2.414	1	0.1081	75.704	5.43	0	0	0
GLMP	1	0	1	1	5.264	1	0.12161	83.1107	5.83991	0	0	0
BOK	1	0	1	1	5.763	1	0.12161	83.1107	5.83991	0	0	0
LRRC20	1	0	1	1	1.4	1	0.09729	62.5667	4.34598	0	0	0
ARAP3	1	0	1	1	15.965	1	0.13899	103.588	6.7659	0	0	0
AMIGO1	1	0	1	1	5.602	1	0.12161	80.9857	5.71891	0	0	0
ALKBH3	1	0	1	1	3.194	1	0.1081	74.2722	5.22011	0	0	0
CYP2S1	1	0	1	1	10.093	1	0.13899	94.6	6.43007	0	0	0
FHL1	1	0	1	1	3.796	1	0.12161	78.5679	5.6152	0	0	0
RHOF	1	0	1	1	3.708	1	0.12161	78.5679	5.6152	0	0	0
RFFL	1	0	1	1	1.909	1	0.1081	67.1798	4.74354	0	0	0
AIF1L	1	0	1	1	9.942	1	0.13899	94.1262	6.41526	0	0	0
CROT	1	0	1	1	2.008	1	0.1081	73.1361	5.17813	0	0	0
ABTB2	1	0	1	1	3.228	1	0.1081	80.5944	5.72138	0	0	0

## Sheet: Table S4a
Table S4a Results of machine-learning–based feature selection.
LASSO.gene	SVM-RFE.gene	RF.gene
ARHGEF1	NOTCH1	AGTR1
NOTCH1	AGTR1	AR
GNG11	AR	NRXN1
AR	GNG11	ARHGEF1
AGTR1	DRD2	GNG11
	ITPR1	NOTCH1
	SYT1	ITPR1
	ARHGEF1
	NRXN1

## Sheet: Table S4b
Table S4b ssGSEA pathway enrichment scores in PD and control substantia nigra samples
id	GSE20141_GSM503950_Control	GSE20141_GSM503951_Control	GSE20141_GSM503952_Control	GSE20141_GSM503953_Control	GSE20141_GSM503954_Control	GSE20141_GSM503955_Control	GSE20141_GSM503956_Control	GSE20141_GSM503957_Control	GSE20141_GSM503958_PD	GSE20141_GSM503959_PD	GSE20141_GSM503960_PD	GSE20141_GSM503961_PD	GSE20141_GSM503962_PD	GSE20141_GSM503963_PD	GSE20141_GSM503964_PD	GSE20141_GSM503965_PD	GSE20141_GSM503966_PD	GSE20141_GSM503967_PD	GSE26927_GSM663086_Control	GSE26927_GSM663087_Control	GSE26927_GSM663088_Control	GSE26927_GSM663089_Control	GSE26927_GSM663090_Control	GSE26927_GSM663091_Control	GSE26927_GSM663092_Control	GSE26927_GSM663093_Control	GSE26927_GSM663094_PD	GSE26927_GSM663095_PD	GSE26927_GSM663096_PD	GSE26927_GSM663097_PD	GSE26927_GSM663098_PD	GSE26927_GSM663099_PD	GSE26927_GSM663100_PD	GSE26927_GSM663101_PD	GSE26927_GSM663102_PD	GSE26927_GSM663103_PD	GSE26927_GSM663104_PD	GSE26927_GSM663105_PD	GSE42966_GSM1054070_Control	GSE42966_GSM1054071_Control	GSE42966_GSM1054072_Control	GSE42966_GSM1054073_Control	GSE42966_GSM1054074_Control	GSE42966_GSM1054075_Control	GSE42966_GSM1054076_PD	GSE42966_GSM1054077_PD	GSE42966_GSM1054078_PD	GSE42966_GSM1054079_PD	GSE42966_GSM1054080_PD
HALLMARK_TNFA_SIGNALING_VIA_NFKB	0.314902769547137	0.316157811644679	0.391225547540378	0.330349292611812	0.462865277718313	0.378604431194463	0.474668597110752	0.422556504233664	0.359637313061699	0.412314554896348	0.429496485972975	0.387028070138026	0.474722306045782	0.491790809942053	0.490899103554827	0.408202466317637	0.472673587633976	0.454322427427511	0.238661128592033	0.410826799405115	0.30562627613005	0.451949749420127	0.464458173358572	0.664878310444106	0.418150384757907	0.369003164159322	0.4266601565808	0.364778043818712	0.413804501365897	0.301652461497842	0.512042162869827	0.520217773114055	0.370485275580032	0.374517274151143	0.395270932484562	0.336007895901856	0.360035237569677	0.494297106963133	0.265528390262112	0.47517064483244	0.632925557113386	0.314955837096188	0.196298246662434	0.356215310101022	0.320040479150562	0.735739202832032	0.500688315720767	0.353788362503731	0.525672779177362
HALLMARK_HYPOXIA	0.485890548403618	0.482970458495263	0.479490344408389	0.481602654235784	0.593979842893951	0.553360615455989	0.554497594867453	0.543262291828083	0.467811270230249	0.496734918655374	0.555926233751643	0.537407735288836	0.60668059218478	0.617163219853931	0.58018245398711	0.567379300440027	0.604267532521455	0.560570353162225	0.414727387298815	0.46253444490745	0.48682895354254	0.612354070291239	0.616567271806514	0.57848827618825	0.526273676384064	0.51821221685873	0.514624167639927	0.525741869920242	0.599833507716977	0.501955425498667	0.616617093590952	0.583307296109479	0.529211899249813	0.534285266949119	0.555013825704354	0.545841131230197	0.500792100614183	0.619878187975763	0.462933325871674	0.630115812928407	0.636950101643659	0.514082160513835	0.409752303657768	0.507500754922019	0.496792754474084	0.671472514510583	0.613851537809005	0.505778420715868	0.622289350863787
HALLMARK_CHOLESTEROL_HOMEOSTASIS	0.6403324403763	0.641049182827924	0.654875362216278	0.6533968832677	0.697484427567279	0.704436852189341	0.667303742232033	0.647733603443875	0.659119859729475	0.652422922719119	0.688710926229768	0.666205755451612	0.764567746903876	0.719252330669718	0.667899093734404	0.656407086496023	0.683152103833217	0.671189396838088	0.598582162749069	0.610469912175829	0.651797750379256	0.586560489649677	0.592325969328939	0.673189926325345	0.655715360513237	0.626719475511737	0.729104403167858	0.793544095272337	0.669956192466835	0.631476786558097	0.71500436383004	0.718790558895828	0.63982626156567	0.690575258664107	0.705517350775807	0.693112842021634	0.709346406378495	0.705534313394433	0.645216385707244	0.691854036691656	0.75891855960538	0.653986600104855	0.649995858640894	0.609676012500393	0.630917135577015	0.676096863338132	0.692592887761226	0.627486684842856	0.727262123714129
HALLMARK_MITOTIC_SPINDLE	0.455887718270554	0.454591645427934	0.373478505058256	0.474355316534147	0.489044681858394	0.4505174181942	0.520574833435387	0.475294358674182	0.423963078579893	0.388751028737006	0.455517159227183	0.461746280222086	0.4711523033429	0.494411484043124	0.507795947367403	0.48296771051571	0.503088613489864	0.480932607496564	0.425658107874021	0.380136498047441	0.41530282587255	0.360619277885797	0.362983150008582	0.482098057276138	0.455836107542902	0.482835149521426	0.51397993095573	0.560174051543174	0.566976529540664	0.511408988748957	0.546660223298557	0.527010515689557	0.38300643795853	0.520301043893944	0.512375021262759	0.379287262811065	0.464102961395143	0.532377221176705	0.408814648703414	0.5337069267921	0.407628798570795	0.413400392705401	0.368754362639454	0.444633232991088	0.464687964417113	0.483608645670167	0.481259336875518	0.478870483314913	0.563312543011519
HALLMARK_WNT_BETA_CATENIN_SIGNALING	0.367868215169324	0.384761090016576	0.42141263792501	0.394737399170133	0.458871570851925	0.439912141129964	0.48660385210659	0.461064699760261	0.564677271014805	0.449935598189327	0.474950010636928	0.430209861585006	0.314164335545428	0.501841727184414	0.533628394310094	0.407481539280761	0.465968862382621	0.444500328340575	0.311953015439347	0.250307639743897	0.318827592058929	0.330826192443011	0.34124498529297	0.44525743300421	0.41258798267788	0.447378883242802	0.510495938195382	0.618704770492916	0.581504976755299	0.519729143530141	0.49625578719742	0.45900500612446	0.363054858851127	0.540330067941297	0.505949374773859	0.412821542255552	0.472110421210018	0.628639055087606	0.29949553819522	0.572570257110114	0.363822155774949	0.472156038729296	0.364123914516114	0.339490332715636	0.454786144385445	0.578983379210778	0.543554391690463	0.421217191922194	0.591249098560977
HALLMARK_TGF_BETA_SIGNALING	0.479198521277317	0.467782195288792	0.453491052708384	0.467201869345948	0.513199183416932	0.491779762374841	0.631419702542991	0.554720180420362	0.484618072361045	0.427730276585648	0.54233519307646	0.542879098590349	0.566287604017326	0.621995741467259	0.54116615986557	0.557287614718255	0.652987378324846	0.57965036622292	0.366494926074078	0.415723846121887	0.427124999028038	0.453030540109904	0.487632300672212	0.570767187648769	0.560891054406478	0.546624100992052	0.582167875396569	0.594947281280593	0.640515165439268	0.496638747003117	0.587648469934083	0.617604613934214	0.505809486496028	0.565648866388808	0.563751339307559	0.453936270650701	0.563988921000718	0.683353524064052	0.392766169184764	0.683197656634071	0.45200160781241	0.486295226379226	0.401916428688086	0.455321972433504	0.49019217753266	0.693339908516377	0.635534916319728	0.588457697505618	0.71479542644438
HALLMARK_IL6_JAK_STAT3_SIGNALING	0.168058382221534	0.162030350927343	0.305987320638292	0.160284245666676	0.261287196757859	0.255869108578973	0.20999565719176	0.182812021370696	0.15131531619778	0.343821728881789	0.21176692824293	0.202629444163295	0.183646254547191	0.312365345040529	0.289778304879108	0.190919741775446	0.248237093802167	0.236610571040837	0	0.150679510178266	0.0336660979255091	0.195156631293296	0.209883463697774	0.497204748275915	0.225294611641399	0.193776166636249	0.31068847498221	0.216294760873191	0.21325355060938	0.146949119459579	0.327254224899349	0.404419341444861	0.261601758706839	0.164123129232296	0.177897296643509	0.272088563692443	0.165334171501757	0.310607350072031	0.0593155900736215	0.314653503339099	0.450713147676568	0.183674583825572	0	0.185200313364117	0.120314009928145	0.57893422691111	0.261201444899432	0.204234904087032	0.279572806000284
HALLMARK_DNA_REPAIR	0.729738832770857	0.717905002326086	0.684834485998769	0.722813886545039	0.657061139462232	0.703464339584397	0.67816743877236	0.734299822970813	0.619999588588955	0.715460162806722	0.659585845792144	0.701683943434078	0.666476460009073	0.673657478747294	0.727803056417225	0.691516160474981	0.676872637723713	0.674574505715066	0.650704170827163	0.666413682212685	0.603346919564182	0.605052765619666	0.615311096498339	0.727129610261674	0.647079524560641	0.6833064675422	0.751606974478746	0.775388244474145	0.749302910535899	0.699188290128255	0.733687768438915	0.754484899176069	0.702391196742224	0.720851778707253	0.711486465388067	0.718189038293582	0.695602470549596	0.729893069380894	0.658280104217299	0.705284953701355	0.670294602026318	0.669773285084741	0.648237906203039	0.728316464227687	0.732887110885632	0.779866713517631	0.694613387351282	0.735449666676454	0.729337841866638
HALLMARK_G2M_CHECKPOINT	0.336877076438166	0.346875257666869	0.252099661317529	0.347911193515044	0.429199078176995	0.36202113688964	0.449554274385865	0.384698699313467	0.399008535512486	0.311929942036416	0.349648977758755	0.316283307066135	0.405263649967283	0.344849025972351	0.350739905973953	0.320455404280098	0.42745460760263	0.401736982603096	0.300391215929038	0.344521700670492	0.26502129519455	0.271801376260597	0.259919283748388	0.398205885202045	0.352489252060296	0.353321599035798	0.428047729019041	0.391227144858083	0.424890097716728	0.363558963251046	0.554117152299796	0.457765766174128	0.315345629094175	0.404187065038951	0.382809736922157	0.261460619451586	0.339322868258603	0.395389945043836	0.307186185214908	0.348705550572986	0.3285967858587	0.300524784721251	0.291304251066175	0.330590314061694	0.385073276962468	0.432468116467679	0.345298846093743	0.417162814873673	0.418851940658976
HALLMARK_APOPTOSIS	0.505899019858659	0.496222801939743	0.530276802591477	0.516386475385156	0.543689846321592	0.551058321789832	0.551669501841958	0.572891228206591	0.549465037521793	0.536072395691584	0.577056622127206	0.557968019057609	0.597638079278909	0.632526379173039	0.600867324682567	0.554490753430154	0.61042496983372	0.564812204493973	0.443959657588814	0.507249601072149	0.469172926210277	0.538411473308549	0.539563090200694	0.630934119430286	0.549257940098639	0.504210985013371	0.602208652712178	0.549415206240199	0.57948820836759	0.491850955631753	0.631986509781961	0.654118909496549	0.571614379812477	0.549379386699273	0.586612935870042	0.538594379146041	0.534662001693591	0.646204612868708	0.465224867077193	0.57962142712062	0.654701709683098	0.540895454565888	0.440327446568163	0.509339203719584	0.49334447191525	0.75131927927155	0.616284454210771	0.517391217548342	0.643274356466681
HALLMARK_NOTCH_SIGNALING	0.456010189419951	0.434212378389091	0.627445688574328	0.444954784418973	0.585966371024767	0.494493475011343	0.573138008778061	0.505718256273055	0.540627503716686	0.493994066868409	0.522291812378239	0.571287438442645	0.475531037390784	0.640433752442608	0.615000113186991	0.547526775336334	0.543988698359822	0.532877030098904	0.392889671628988	0.400844304381871	0.537059945646074	0.538694209544206	0.546138348103168	0.653342390556495	0.475620930756665	0.488458010264838	0.469749620958358	0.587639952852605	0.583912072483806	0.495753538450476	0.503612344640647	0.575422960009024	0.519005132211407	0.479869346319455	0.604510948794015	0.561824887323083	0.573607207344887	0.626893288825696	0.435164550123873	0.648418505050166	0.403433004233627	0.524640004052411	0.42700338206719	0.465347761168823	0.552400097679422	0.676707533027465	0.586041607704979	0.535121062428451	0.635070938552601
HALLMARK_ADIPOGENESIS	0.718193986095594	0.707616808881135	0.779307549906711	0.709897283207902	0.764247581554425	0.721032415576268	0.762979007826273	0.746746840794877	0.701232731186713	0.690068460631989	0.753774773199795	0.710632996961301	0.717404076762416	0.751955762238664	0.707187171282244	0.721826355674055	0.716156093756849	0.735478866218185	0.65445625531832	0.637474625508108	0.718818768897935	0.739883759286224	0.747591594081363	0.765380276251103	0.68777000912363	0.718066535224752	0.746879890538552	0.73180539412933	0.785559383473788	0.704620930062621	0.697982150846051	0.755438301782106	0.709247231227167	0.740334137987187	0.777981949568369	0.723299750116761	0.760084747599186	0.740194374423967	0.675709973879439	0.810677169342406	0.730150620939815	0.704952404475032	0.673994264408509	0.713880991004516	0.691271907707878	0.775015701244696	0.775905665815098	0.735192546871405	0.768956737743034
HALLMARK_ESTROGEN_RESPONSE_EARLY	0.357551746078319	0.357943709471104	0.328258531815701	0.370008640876756	0.435232182241317	0.361092139657861	0.435179954470682	0.375312453766133	0.31420815741296	0.403597757127666	0.415548238432873	0.376353976946669	0.387452809116328	0.379281893169472	0.411774162385458	0.390608132138527	0.397162802198669	0.401838686642759	0.310606937576161	0.350772446229289	0.378046746558131	0.385268939669728	0.392740719603038	0.417466596791461	0.363513293422712	0.388611731395694	0.354385252229112	0.346514222000959	0.427815032248468	0.397704818159577	0.455237077211601	0.39751729299589	0.402133581807974	0.393325763420504	0.407803954671604	0.39574164210782	0.381744030235212	0.415757002409248	0.339257781975386	0.503892564501355	0.395340652691114	0.378585977731485	0.30736540700067	0.346778273971425	0.358532921964663	0.477855435266693	0.426956984241195	0.3229896786251	0.44821462385463
HALLMARK_ESTROGEN_RESPONSE_LATE	0.398596265533134	0.390161199529592	0.329062255646699	0.390024457901091	0.412638839684239	0.403821675389441	0.439168283878417	0.412503309308963	0.357048607105682	0.426109465363315	0.44083074280365	0.423736441349025	0.40538788589541	0.412672079746519	0.43840649324834	0.427613957525676	0.436172664155474	0.431219998542281	0.351821695799449	0.372844308865527	0.400247334885849	0.426170579100299	0.426427723131138	0.451988864150022	0.383738128158056	0.421690838758573	0.402696196450182	0.375705974965936	0.428906956535353	0.389661718062871	0.467143579156078	0.449498525019823	0.447901198518514	0.409103043087726	0.444124106431462	0.429644883535679	0.424069811290408	0.443428947007905	0.375637291709396	0.519849323523894	0.437113988160414	0.416311894531099	0.363471841156922	0.390900919983415	0.413011381817411	0.465602048309112	0.442591607112632	0.369715102474712	0.452102289429765
HALLMARK_ANDROGEN_RESPONSE	0.577342132636073	0.570741657001261	0.46593419259265	0.565839204298562	0.636538980509373	0.606886809381064	0.685366108576618	0.633065602524697	0.580132178381752	0.557558655128672	0.598473824668847	0.599808116563628	0.525853941163088	0.592658166734254	0.633601224144943	0.60222336738022	0.638339198871316	0.642937449319025	0.521042425747205	0.531586412785337	0.552702714053021	0.540997388382436	0.539296748912416	0.592145072968884	0.615083627906364	0.60581804301018	0.663552696628978	0.681847747887139	0.629521605988958	0.612401276917095	0.64177842334478	0.673204157819805	0.551447608986501	0.623292966177697	0.608743726529705	0.494110533141014	0.618357405680995	0.640784139524267	0.519844065975962	0.665497070766452	0.586122852878008	0.557141255134699	0.558338280737308	0.544934524513577	0.565943023205329	0.665818041360649	0.601174519811465	0.58676685159417	0.664775518472703
HALLMARK_MYOGENESIS	0.398042013711219	0.380882472826932	0.325746932671878	0.421417193113423	0.400429029177326	0.416838384001693	0.416049038763515	0.429456996002114	0.337949857943343	0.428856779386843	0.38176634115905	0.437485923264719	0.413734376689258	0.484250922833973	0.492110813520422	0.443453088496545	0.417531626247524	0.407363999160761	0.358005956536857	0.313199303914659	0.431005552908906	0.422099224078779	0.449060832119361	0.425863651783518	0.37786138538272	0.388595894012923	0.351742726148601	0.425015963961092	0.484322515001643	0.405525850642295	0.408591591534861	0.419693296194915	0.421233361162739	0.44561658683486	0.435673466866552	0.431357660251123	0.438401977489702	0.48609680166705	0.346265110486028	0.494709029019178	0.408002626221609	0.391566722159877	0.33335459207732	0.458304493731588	0.379354490430384	0.468671331902275	0.487873749636891	0.446255196994311	0.462985912958108
HALLMARK_PROTEIN_SECRETION	0.790827021093833	0.78120689400769	0.683871581480049	0.754503839911201	0.768086483467047	0.795397007671613	0.811741159498829	0.797120604701724	0.733647519564646	0.791906145705168	0.772746494811981	0.731307877552945	0.648397511504826	0.607030739769031	0.672832235240092	0.765839296517618	0.799454267719373	0.802792948988309	0.731083250196236	0.754925337397736	0.705511418520758	0.657990935951624	0.663301827137478	0.742121851877318	0.802745051681934	0.813187210942376	0.845077701583397	0.748674810430298	0.760494244422527	0.736320723102415	0.737527840227484	0.786490687637366	0.711616200618187	0.790077843905542	0.821466479567442	0.650990281256086	0.798703780856372	0.763879898577745	0.738683452348687	0.734400612534069	0.755617579912574	0.774601135518078	0.765574548446057	0.623745790105132	0.725175629295137	0.748291287705336	0.699580304633433	0.674282304332426	0.828081445297452
HALLMARK_INTERFERON_ALPHA_RESPONSE	0.452868807417427	0.476283611242943	0.576189679435799	0.461118730726105	0.618268371396459	0.571539110047207	0.586261947382454	0.581571629180134	0.504429751741718	0.618782689352019	0.544526204603192	0.534684241049713	0.489177022045543	0.593657412584847	0.641773368525382	0.520942693345976	0.530094988078233	0.509361891856171	0.368094136018619	0.322246487984673	0.409297106250248	0.451729613630613	0.476848069000767	0.674204099949923	0.436686125307901	0.461210143823641	0.799848903739759	0.640453883651432	0.564021117228467	0.42303601043108	0.681849683071775	0.785346667837906	0.518078893029151	0.464988903569295	0.588800383470817	0.528662778932117	0.530444266585646	0.610924497933775	0.314589206420524	0.530871539540095	0.589304323523561	0.518565113564717	0.362637396273484	0.498910713523074	0.398931935298001	0.970065870715352	0.634390609596657	0.583389332482631	0.701277349601019
HALLMARK_INTERFERON_GAMMA_RESPONSE	0.352005559039679	0.37005964868941	0.443581281840081	0.355760838129788	0.494537728395286	0.452271848663163	0.46018452912617	0.45759219960137	0.439301451714341	0.466391348224931	0.429014670093574	0.396486313977913	0.423433732243777	0.484236680679829	0.458702714824039	0.405796895116774	0.434897392006086	0.426679183085902	0.272503931095164	0.31318816646494	0.256286915539462	0.362479761158436	0.379880411271741	0.612221128161746	0.37637512798291	0.377423901038864	0.61231328654064	0.448768461308624	0.42120965741276	0.333756	0.545993785360809	0.652694098083011	0.436052382457031	0.37595258037118	0.453389573264869	0.410403668260402	0.407571110319699	0.479701792046601	0.239587045989756	0.446379756700156	0.535063319051487	0.386753951651634	0.242456427357272	0.381148420898775	0.30752446009649	0.856452548396499	0.494741059737797	0.425601417691911	0.536216536903611
HALLMARK_APICAL_JUNCTION	0.362065666729818	0.365306399628193	0.354879564904143	0.38321619082234	0.40347667106389	0.368905341109049	0.414245579240099	0.384486500017782	0.309548979382034	0.358823845678847	0.355008241462173	0.394886310138428	0.330596903395742	0.437379559916196	0.409970395349835	0.387888203301703	0.386785293631357	0.346895809616406	0.317232654537752	0.298583518309218	0.362074863637207	0.316685542343287	0.303044478385156	0.372844030027063	0.377195484131121	0.383801146391978	0.401911418018784	0.456643579713281	0.416458076195298	0.410808061813333	0.400193626340451	0.422330429438478	0.371870028937048	0.392197577575274	0.421225742237935	0.372400327613614	0.392628510304645	0.470681987023057	0.342981154684542	0.467773321287142	0.356727686753506	0.347725695422433	0.320135197027806	0.360918421540951	0.349562120199139	0.429978747389047	0.402592231495924	0.366599813768681	0.45567028079922
HALLMARK_APICAL_SURFACE	0.262336284108506	0.271227521363525	0.0860260217021636	0.262050544424443	0.376424091815876	0.269207190562187	0.283777804092317	0.288901491049109	0.279782709941535	0.272041782714965	0.305562121507998	0.261143106080644	0.223687863001741	0.271327745378076	0.275542360461291	0.275344221476424	0.378821678525356	0.290631704044249	0.211745556024196	0.173953514454792	0.1891621550565	0.224084342777822	0.229909256615324	0.307528163725935	0.259899597936737	0.305493239568012	0.332420617446459	0.326037031407391	0.346199016646808	0.322126868467255	0.298636962281375	0.374012501584515	0.270108922758275	0.278349512210575	0.286804584050657	0.242067717229491	0.300627867993431	0.352294239336362	0.218199260929302	0.368804205152611	0.281777791844036	0.235505329158291	0.167138453963722	0.244716052183856	0.295953587318543	0.425922263742216	0.264161004654834	0.298365110198659	0.303995509919171
HALLMARK_HEDGEHOG_SIGNALING	0.451204603944787	0.452951470998074	0.346995974873728	0.430892594567387	0.325231662835225	0.44125153564013	0.408657380095694	0.425356699489098	0.361718589359692	0.416306292905901	0.492980827781654	0.457210927781477	0.434072556387643	0.433408726140583	0.399643244199461	0.483746277897661	0.505743115173537	0.396128624277274	0.420077833392889	0.433263986610972	0.474128013950412	0.422354424266529	0.441662978160383	0.41566289520166	0.464995833066115	0.494291555100085	0.374996077512454	0.265062878236264	0.364516470480643	0.450683988370744	0.486882941270082	0.443716991158484	0.426270408498171	0.47027883063884	0.504897618279938	0.436075308439842	0.458832080331929	0.395744007082124	0.433456712465985	0.480980990202848	0.413688178497118	0.438913567689639	0.420532476260169	0.392424235651124	0.469993713858842	0.482224679066273	0.385340447033578	0.338523167407774	0.420440091100574
HALLMARK_COMPLEMENT	0.365820050002265	0.356542470951323	0.344145340891124	0.380116424744657	0.40633670251233	0.409159101223385	0.404266622620094	0.42370199586049	0.315310633814784	0.425246161809053	0.370891290742633	0.372723919383911	0.444410972897624	0.452454083093118	0.450607848429865	0.396992425833192	0.434726532918138	0.430305677847081	0.271322580791962	0.345430070287791	0.252230138486302	0.337890076648678	0.346845932956901	0.503986434198182	0.411975828326965	0.403230124376844	0.50465642548495	0.345020868101277	0.378069823097483	0.355545980843309	0.494768445652483	0.551404805436894	0.430088716890468	0.386833039843734	0.427178719603169	0.393562742786006	0.393393734196035	0.464295270486797	0.297788910318648	0.450356443260867	0.49995860824075	0.381774598106932	0.285316577352392	0.325958846069899	0.314507830137853	0.665468526376932	0.410675571514195	0.334103249326793	0.475062962377907
HALLMARK_UNFOLDED_PROTEIN_RESPONSE	0.731454464226558	0.724934285628993	0.686620104095726	0.729947202079222	0.806274223984601	0.766335010384295	0.745281275987608	0.759874274168908	0.720680169380146	0.664247505069593	0.780136192483287	0.709951599620411	0.741669212099936	0.735508435973108	0.773068415340891	0.74783052709761	0.811039097512975	0.779423381744398	0.682287440280927	0.738429454001245	0.697818160955452	0.719135321288671	0.731436248561964	0.772700096741881	0.691444348533292	0.71155506863214	0.747488611288928	0.80844620978974	0.784579665362693	0.710607614200963	0.791657439820602	0.774656819082031	0.738073806085743	0.750892049254054	0.732209814656356	0.742511086096969	0.714117983531242	0.802193480214842	0.701797839128082	0.762403953997622	0.81965625961452	0.719101024892949	0.686428660036405	0.693678607866521	0.713337164350242	0.820123516044669	0.723150928874324	0.730993217090441	0.751683149309055
HALLMARK_PI3K_AKT_MTOR_SIGNALING	0.475410800104042	0.483301544501062	0.31496580017454	0.454627616363934	0.449284868951893	0.440172883780033	0.4795774477035	0.469437082497471	0.333624938864374	0.464755941502716	0.447426919173503	0.472753402012203	0.424426584238683	0.469645745069806	0.428784206866661	0.505301182557277	0.481661497542353	0.495305360573199	0.388948430909986	0.481459598237594	0.390419900728459	0.453230330134105	0.449082369640754	0.470599012139376	0.431716732201572	0.420255831354849	0.451292290084166	0.467904198953001	0.517836797257214	0.437356350070948	0.544135202912009	0.48152358832911	0.443615409140282	0.491277608968311	0.41026551846686	0.428071006282659	0.42347218174739	0.497617005835481	0.464404692756861	0.485729013922007	0.522312748014543	0.443036375436806	0.458970099313952	0.430088506857502	0.390025338558654	0.492741745354034	0.448363036918576	0.415839813502493	0.484002765650317
HALLMARK_MTORC1_SIGNALING	0.752038941574076	0.749900139309938	0.641054437176265	0.748332990172888	0.782445068721161	0.750956716348359	0.739602944483606	0.755424591559946	0.707274807980629	0.665048660504499	0.771185449603304	0.725786725797064	0.763618177032288	0.790060307094367	0.742321394871196	0.770835470260731	0.795080884401397	0.773355974125876	0.697499920610381	0.756045214008304	0.700618413372556	0.729203823514346	0.723045705552418	0.756322898278486	0.773841329573907	0.727889263662491	0.79143709321459	0.69885364971882	0.7264925677463	0.700420605172418	0.829186534066941	0.784097840642893	0.730956692606377	0.760010028623319	0.742374225690695	0.702895991595884	0.730990334329473	0.764654530925953	0.741597616122841	0.741068929671023	0.820951974914893	0.741199594828573	0.735516203587201	0.698161607550958	0.713765468507959	0.779221272859368	0.718250409486041	0.676149527312693	0.761557555947917
HALLMARK_E2F_TARGETS	0.431421930381797	0.424167867184301	0.275205112658049	0.422843687606351	0.427521765551928	0.415637841853483	0.480027873185248	0.471520406208661	0.370650030661291	0.381460776171977	0.425192702032892	0.382846333344482	0.434563180407975	0.319780924168092	0.350063747478074	0.363268296964935	0.459312243983848	0.461369213455474	0.341165467867682	0.410382589048457	0.262153819578974	0.297043564711046	0.289559477089596	0.451602802101002	0.39793959249522	0.421230332089422	0.505025327802476	0.395201699709871	0.471579082826458	0.388798980507539	0.590419275853953	0.507521170836589	0.403390257121695	0.469079396266726	0.438388092962815	0.33774084121015	0.402228232650745	0.41351228539012	0.372020904064842	0.368432395634122	0.405174942399126	0.368662098536627	0.360206023233073	0.411035175394018	0.419407320344093	0.482627228418441	0.370945684227639	0.431264242479179	0.454955660417048
HALLMARK_MYC_TARGETS_V1	0.92434207546147	0.920309765746799	0.901607841944871	0.917001326035705	1	0.959617342390275	0.967843721045145	0.970757446387027	0.968995613022382	0.908541331185408	0.936822091778293	0.920889962441959	0.981541307241473	0.981979882681888	0.956538959916033	0.936684276816203	0.978800635861922	0.957701587564478	0.88883539971757	0.905015742112522	0.868884373567038	0.87769549547272	0.881340981556338	0.964114699947838	0.891840072629334	0.938789244977843	1	1	1	0.941030317593735	0.966509137354335	1	0.926813676763814	0.973423862812142	0.970159274355162	0.885251406581779	0.96391292175187	1	0.878938489605941	0.961247554697657	0.909189650988303	0.924249021261911	0.888899566878687	0.925168778230048	0.932150026954647	1	0.961041208469816	0.988530443427165	1
HALLMARK_MYC_TARGETS_V2	0.513949615734483	0.536658590210926	0.444441551931134	0.485909718028726	0.54054454619154	0.453143928030359	0.487522293848077	0.502226072862132	0.569509973600834	0.506658341508828	0.458124008889046	0.500604898956331	0.588055127847141	0.488973170513352	0.543407808777713	0.479636578790891	0.469628088763667	0.450935544538644	0.466551114999505	0.563505599592116	0.425887003598434	0.436465127126925	0.444848239775655	0.607092316610904	0.41546923071135	0.396014166039934	0.510724631412035	0.590307065049452	0.525222849402211	0.467535212220173	0.610150826025369	0.545081100359548	0.579074597846596	0.481434214623914	0.433300251789555	0.581759933313754	0.435614332582397	0.442910051877981	0.517630915186357	0.496995227914925	0.609155744416541	0.460555323510698	0.436314974339012	0.668258311021106	0.478458608999284	0.498102504275374	0.445290058073799	0.520623593631024	0.444696313996471
HALLMARK_EPITHELIAL_MESENCHYMAL_TRANSITION	0.330217764114705	0.334362169623576	0.416940031352619	0.340167478471678	0.431353585909869	0.411128319567648	0.476157630370566	0.405249831842881	0.387966126369925	0.410523424997602	0.394294131288866	0.385687748437771	0.415258415223973	0.486280537186375	0.465072555580959	0.395628795669924	0.439439359327752	0.416630258074898	0.251531006406477	0.291970684621486	0.394065004857652	0.421114875439864	0.432111394518986	0.449696665511085	0.390886274073745	0.391866172437023	0.393646944851341	0.38244516834473	0.500571490660381	0.326508059914092	0.389615790551882	0.49635147727792	0.41680023399762	0.424224285549569	0.478338327796217	0.394370146686624	0.444014443385768	0.506963586829662	0.328644530165027	0.510912272787548	0.485886647948617	0.408971017283469	0.247319350077466	0.315410180963699	0.339932410268398	0.594146186291945	0.452678480716838	0.338781464391793	0.485839409923185
HALLMARK_INFLAMMATORY_RESPONSE	0.145751108783398	0.131274549815368	0.216860004417758	0.157889374185389	0.238908824208584	0.253209000430128	0.255977117788958	0.218928737779738	0.193454851363655	0.242594082831606	0.220142787771834	0.176877731350119	0.158692161801371	0.229922245160116	0.226485525224298	0.157205634671098	0.252571514107904	0.248609634526741	0.0960365717713656	0.170796306695867	0.0752330414817944	0.136528648774483	0.147057249527183	0.427084295270744	0.234033334772453	0.168432736202451	0.311553816152821	0.184408137564396	0.144069794867058	0.124255261680476	0.3250215846609	0.371760774621971	0.252471332487422	0.159930070547563	0.177734750086109	0.217929988173672	0.177793977440686	0.282936308189638	0.0865797080629827	0.231196254791187	0.421472161513146	0.16579086031454	0.0592144120934784	0.159072929287088	0.10477425433118	0.482068811959218	0.19040305263819	0.161363772696346	0.253845333896325
HALLMARK_XENOBIOTIC_METABOLISM	0.410370963690848	0.394726611813476	0.391678539330939	0.39551606975936	0.396069590292156	0.401015505173736	0.375223321855625	0.418780084852708	0.361670114208981	0.34861264530652	0.376093377895407	0.357088714493854	0.382910023180425	0.415311459271683	0.391982226454417	0.409009858395118	0.402343949496482	0.414615750148859	0.335368929998839	0.333541519933493	0.31297596117626	0.379943091521172	0.394907627915595	0.429473484932473	0.379654847440805	0.371258881482607	0.426114062152909	0.359393300825805	0.432573384164094	0.392687133560068	0.443190577654066	0.437036986992601	0.437811708438801	0.41433112153363	0.448632567902547	0.43669134033834	0.400307293548768	0.417881756052302	0.393624013472251	0.447707000524349	0.464785252677586	0.404571971024981	0.360936140251453	0.392958807590328	0.395571547697847	0.400841023368274	0.418225928579779	0.349091734174809	0.412940170716196
HALLMARK_FATTY_ACID_METABOLISM	0.704758520838303	0.685255336782182	0.646389060084056	0.685403442585852	0.638434357752058	0.674423832444084	0.706106806649476	0.715435191541649	0.666824349583141	0.643178304176551	0.68675673066734	0.697345621020023	0.693666023232537	0.655165278159132	0.707098488429871	0.687022515593322	0.693541330999462	0.697198961566148	0.663728465043443	0.617287111340139	0.654347274643583	0.693530347879695	0.691016364967961	0.685204231242903	0.661552326087967	0.681039872753069	0.719186007705506	0.624724674575229	0.736306602074649	0.651027262534505	0.647806693331175	0.693277897280252	0.701242288313165	0.705225964080595	0.735209857400599	0.689387583990958	0.723319175433682	0.676552234589339	0.666124045984626	0.675990716125519	0.693826444055558	0.69210775723509	0.667030646139299	0.663593059500264	0.685714472535959	0.675238887131804	0.695392589523832	0.691886469858059	0.69284732151298
HALLMARK_OXIDATIVE_PHOSPHORYLATION	1	1	1	1	0.985703039227706	1	1	1	1	1	1	1	1	1	1	1	1	1	1	1	1	1	1	1	1	1	0.978897014315293	0.93278661708249	0.983652956076561	1	1	0.957351413425516	1	1	1	1	1	0.954480156647262	1	1	1	1	1	1	1	0.994536325640968	1	1	0.965582645184429
HALLMARK_GLYCOLYSIS	0.530420742290065	0.522169046383093	0.451158303560883	0.515537942277984	0.503173887454057	0.514989010289124	0.507057564402093	0.549881893835841	0.432488615074196	0.499112251154438	0.529060325779965	0.528700572356562	0.491390266134479	0.556472168723365	0.526051969267926	0.528240091431175	0.545996737620801	0.546072660423569	0.4917581080032	0.470646536640424	0.479521789302625	0.529333594686649	0.526316432310749	0.50944318318575	0.519502492813606	0.510007973444396	0.55140596780248	0.473776288940122	0.535162752072773	0.488542145043391	0.555612296369114	0.551862158368518	0.539442054914275	0.523691987957062	0.561333230240546	0.549992212618802	0.516095956111699	0.501017834872266	0.502513513756328	0.558586999952008	0.567772655978102	0.519734419633076	0.487976056872566	0.515291600517558	0.510901423345674	0.552762361783966	0.509182308858756	0.491632446065541	0.525577254163529
HALLMARK_REACTIVE_OXYGEN_SPECIES_PATHWAY	0.725293879317396	0.708824227814913	0.737041680220583	0.720338234949557	0.770661166097505	0.725908147710066	0.718380758814828	0.750158125355726	0.69978383310184	0.673201178700572	0.763110566474191	0.723523955736528	0.772404926259889	0.84178620815706	0.772955513422092	0.733461190190551	0.717960430657039	0.738212840462598	0.71111129833732	0.715483704743719	0.651245870357901	0.722002182017567	0.731994637549432	0.756969214148402	0.712288615364044	0.662827987172052	0.714344506616221	0.75837699016005	0.806047770523046	0.726080764685024	0.756164175356352	0.740715549887363	0.760890065183633	0.714037111919792	0.71103162214618	0.764828235182586	0.6703084887228	0.786351257819507	0.728464624922147	0.781623364364235	0.789028104682335	0.723817434672478	0.701678107781553	0.719980311904844	0.709250993336189	0.780717521033396	0.764659565487411	0.669372784485429	0.760973964751603
HALLMARK_P53_PATHWAY	0.533675388104229	0.5488927443306	0.523084034037508	0.522946935553387	0.574352803277426	0.590015646249642	0.572816488850259	0.595014232194067	0.570411742531658	0.547972165283368	0.566368531624463	0.563887589572705	0.579473250204576	0.571657364339394	0.608645759877698	0.57280002308917	0.61329547893889	0.601526935378002	0.466915600510731	0.504373428482324	0.465913440083122	0.551442464939036	0.547657515677439	0.665575425471675	0.517328923010136	0.531231759952707	0.592525473850348	0.654715675571225	0.64946282201766	0.556756770741643	0.635747017951227	0.630272313825083	0.546502485082394	0.577502705715146	0.57724928333775	0.570116366283298	0.535166603202358	0.692875611812919	0.483334991068107	0.673608909812814	0.611343400497944	0.543983148017975	0.459941235260676	0.561225701994246	0.52554544608236	0.718076278976121	0.630744873390834	0.573508868478314	0.650178902803201
HALLMARK_UV_RESPONSE_UP	0.574108898774802	0.583831100186233	0.489754788897526	0.584699415394425	0.526184037086418	0.554598272299835	0.544716951811016	0.552387797393724	0.531298630578078	0.50482867502591	0.557813786215828	0.58872794502373	0.528605258925827	0.612389407108589	0.635185901158746	0.598330278309543	0.534408116855917	0.559429496172568	0.500244075626529	0.556394592099978	0.511720159537054	0.518908660081105	0.539755979957369	0.595682368848606	0.547791166241308	0.559311238922329	0.559185461357824	0.575379113831421	0.614056073107836	0.591070803285955	0.664622774748506	0.576869563112799	0.54645518734218	0.591509536814742	0.557378235028223	0.557391771553213	0.540018137205301	0.598376851697476	0.531405922058142	0.606142324867252	0.639388366207849	0.56323140455226	0.522416432263599	0.556252395082792	0.548576938037499	0.641417769050651	0.587566399987613	0.49880290151721	0.617207486303257
HALLMARK_UV_RESPONSE_DN	0.433935442651784	0.420315172432331	0.354466896805652	0.430963253069405	0.49770922164939	0.480559102423034	0.554606037262247	0.441711364426602	0.402641244804578	0.381368826679233	0.444771427609359	0.443264358021556	0.460076334303469	0.39997820189805	0.465314638634073	0.462776975549341	0.529524381750926	0.508248808097672	0.374066890760866	0.410992682070667	0.482113921400144	0.441603615485258	0.442330004168904	0.463944053066049	0.503943594630119	0.483357636475396	0.454020514642033	0.410894612009288	0.496271917864106	0.441962421069351	0.460083812881039	0.478335647011901	0.376971628515223	0.494220826439496	0.528428710162584	0.340495854149168	0.467677203071183	0.510030865579434	0.421482851385723	0.529199371706506	0.399931853035659	0.414482179701481	0.346035756404773	0.349967432759284	0.414684138565929	0.57601107608555	0.440310386204266	0.406050184212669	0.553611704429284
HALLMARK_ANGIOGENESIS	0.283717738235527	0.313652247366634	0.49660453901273	0.314564436230646	0.451209416933155	0.395440629793084	0.439627409038664	0.32795528094991	0.351393174232749	0.224791898244617	0.367270488915536	0.38000067846317	0.39359824517493	0.417773995310058	0.342115625031141	0.33954768751631	0.3868524263024	0.428957158699915	0.22181040121665	0.270350402406995	0.324869602735592	0.358472677362798	0.378318067106075	0.348801175018466	0.346936403297851	0.331290636206506	0.329500510116387	0.508837566475734	0.439727831978813	0.385156043918693	0.428949642107407	0.546313110989581	0.358630252140456	0.319963050101772	0.430059856590252	0.347797973897995	0.372474161228815	0.473273230012513	0.301774046747877	0.457490733409513	0.456681753541284	0.372125686047333	0.273185258178831	0.267653837977057	0.348528911885561	0.534096644133009	0.412831098552559	0.245773839538105	0.43797822897528
HALLMARK_HEME_METABOLISM	0.534067424713982	0.534544631141102	0.47100834114271	0.546178038571378	0.54294081931837	0.531437624245524	0.564783560941665	0.554037752678112	0.510641174047706	0.516857683275969	0.538669711045566	0.547399788641826	0.537810861191204	0.557507941096363	0.551958671430839	0.562264566143329	0.562036222491907	0.547442647183203	0.487443080285807	0.484071855418459	0.511797501191528	0.531369545159268	0.538835436658997	0.523345098916325	0.537041336872019	0.540528583761479	0.575381032849919	0.603868159734986	0.60192005687848	0.554605497933137	0.54982352131536	0.539064379124133	0.524857846857506	0.572596274160577	0.570449255780085	0.496443678043986	0.546910117230972	0.597228354483925	0.499861461643017	0.611957147179573	0.555010698140475	0.524226644992504	0.484207233833072	0.530964016141578	0.502561586738111	0.599766424941471	0.615652118332145	0.525970175102528	0.586496427611664
HALLMARK_COAGULATION	0.23704940230058	0.229110032681566	0.258215290334701	0.257382810556646	0.267453090325731	0.295032301449222	0.271146776264254	0.317856155394241	0.208714684591142	0.291640384234473	0.25942238642259	0.241315364698792	0.289968741579393	0.321878402935643	0.336805887832335	0.276508054874441	0.274225357588091	0.277093947800074	0.164696333214254	0.182130245100644	0.147720134234495	0.274254126490054	0.262634406046299	0.330802463150778	0.247750483421936	0.246116401851472	0.330269177029637	0.248281001735689	0.326956915744843	0.198814865548866	0.301426767629154	0.403062415795226	0.330716754682775	0.28015766819185	0.336504001793106	0.326332648757439	0.280971859448358	0.343585772526706	0.195196186258787	0.371344601634434	0.32938887880177	0.275367344537403	0.153276246962169	0.236878048059019	0.236149465103173	0.418408811884556	0.309699017834933	0.22402601657087	0.36176465785992
HALLMARK_IL2_STAT5_SIGNALING	0.353531467782966	0.367127501998376	0.370729938850253	0.380567488187014	0.379447138746116	0.392897980282632	0.430049477134151	0.412444033125958	0.376771042186712	0.400811532203071	0.375015096988053	0.388832526474749	0.354374135810619	0.39144799948873	0.440001641559168	0.405012619284058	0.42285568069887	0.41510304813481	0.281081021034879	0.312999705439322	0.271309698611607	0.356989924156965	0.362855734730002	0.482302782274535	0.369932055674225	0.405542817541742	0.446838052992887	0.415730789234224	0.413259729597057	0.384671880574079	0.518988611926622	0.504756910059826	0.374041487061139	0.423442721195411	0.40434196551888	0.378821689132278	0.368561412744389	0.481318259874652	0.302734613753062	0.474314703054844	0.455287256955078	0.362221552271085	0.282275188772778	0.356147591720508	0.34769839394964	0.595441470121605	0.452992965634064	0.347165131631307	0.479519586684321
HALLMARK_BILE_ACID_METABOLISM	0.418151878131213	0.378254005726521	0.29099722211168	0.398988868408058	0.38139238170466	0.434701978633543	0.458668355498565	0.457592105086463	0.331146222285599	0.370602607380052	0.415694559720915	0.37804774018137	0.358736830125393	0.418931720975623	0.41054718252139	0.399123959747527	0.415178243626894	0.429730881342672	0.396027918384108	0.305225744333411	0.354387568227129	0.404843044648027	0.418620497598513	0.446108142117792	0.434397522397404	0.424744125941299	0.426873935678541	0.350734582226211	0.417356722282324	0.398591453082352	0.295649671393562	0.426405223301157	0.418953615292116	0.429056386604168	0.475512742452541	0.381764881457499	0.432714121633972	0.388428141960581	0.371751843586388	0.453823517850632	0.387492682109281	0.398500980483586	0.354361617388362	0.401273302368759	0.400317857091054	0.388327864153437	0.428174504343694	0.390783581067498	0.453558530225174
HALLMARK_PEROXISOME	0.576167123972195	0.585083622352206	0.512475301146668	0.575161577278735	0.611969376901524	0.588283743670328	0.619332237379375	0.608845338255295	0.598867414787218	0.522280818111473	0.597016686527064	0.571731506108624	0.484616111382063	0.570420191934844	0.583942196094478	0.571095945766269	0.596288088862235	0.583747720322794	0.552240739278021	0.546788010715828	0.522951569133094	0.532632399272416	0.543250737006817	0.57147822484198	0.582874178213651	0.598496127918896	0.63040465756666	0.580055973365092	0.590998638809954	0.613794557177258	0.592676442825868	0.602526077909052	0.590397087182521	0.608620482104334	0.604880714969783	0.577467401299866	0.58418845170001	0.537494797166231	0.586029039529087	0.555647745595819	0.603244045866364	0.589841429603123	0.554040420050156	0.561932993349291	0.553712775999165	0.549002571070761	0.56918697369517	0.582570232342262	0.600521567177668
HALLMARK_ALLOGRAFT_REJECTION	0.165680618082776	0.166047516443371	0.13221621378544	0.163464107373692	0.257972442699941	0.222843510946886	0.25386089148727	0.24631393196779	0.155468010511027	0.27615473006878	0.182284974561968	0.134480530563618	0.221422509739129	0.20913573707571	0.205806494987277	0.181614826493776	0.22508220681901	0.219574651376105	0.114288420560904	0.170209536187451	0.0415480980249263	0.1061806145108	0.121217465170639	0.347214433772148	0.209110090324105	0.171797313836451	0.381185923357894	0.155584928802004	0.119333859647108	0.134644717878783	0.33589554909781	0.419454500915696	0.224794324861407	0.164778458571589	0.184376738537453	0.189888417088419	0.207328809223585	0.228889261213659	0.113030690392572	0.188561054021672	0.351825520976071	0.210679929932791	0.089809524326669	0.188319608613763	0.133440329820459	0.49432428672036	0.177405209045145	0.138757990563907	0.246362829079645
HALLMARK_SPERMATOGENESIS	0.194954428482426	0.206609698063706	0.0815880233669334	0.19192585045787	0.146420823849509	0.179533344537126	0.146937587877141	0.161768170353228	0.0949267738558539	0.11655618834367	0.0929063332600833	0.130400131084485	0.0462914653678267	0.0606788280740979	0.104840100943852	0.160719676177912	0.198595424394641	0.182166169920341	0.202191102348394	0.214443698647267	0.118712447621591	0.0907879393587987	0.0893728003974653	0.109420531579766	0.21005022938919	0.178273675456072	0.164964330676954	0.0425317992546452	0.131139852929583	0.187114785221247	0.209417107600654	0.147600375997505	0.143323777145071	0.201872228043729	0.142362577507809	0.0819226265273083	0.141445924525016	0.124311956335941	0.225615526749489	0.0449939278443841	0.220387606711508	0.154581820486624	0.196334540171466	0.106322932802943	0.179071640623242	0.094615979739666	0.0578657288505426	0.0914779160929199	0.129757610723686
HALLMARK_KRAS_SIGNALING_UP	0.275995427439259	0.28361482797791	0.328800963439247	0.283632796091962	0.319585265317223	0.344164957354228	0.369103254455886	0.356027590588074	0.225702461128885	0.271337563739221	0.32779101972817	0.286538815312444	0.29301216115762	0.259983841605459	0.30049857941883	0.296139247571083	0.375390023055611	0.365468364972497	0.209748178522092	0.239256993198559	0.200376230663231	0.274197491698378	0.287522510402183	0.371299984096568	0.349296572383428	0.330905715581546	0.408634623500541	0.237135947684485	0.271763732458865	0.282191632054002	0.393094130655304	0.43155293448164	0.325661715325221	0.321208311715234	0.329893367105468	0.289709356482985	0.31327202437238	0.384848873710039	0.245165821504254	0.352411468912568	0.390211789094159	0.303184707466325	0.209000707077589	0.212049712789859	0.28441148164541	0.458653182421197	0.336694176950635	0.263259474724742	0.363278070247451
HALLMARK_KRAS_SIGNALING_DN	0	0	0	0	0	0	0	0	0	0	0	0	0	0	0	0	0	0	0.00967123513472518	0	0	0	0	0	0	0	0	0	0	0	0	0	0	0	0	0	0	0	0	0	0	0	0.00895229041275627	0	0	0	0	0	0
HALLMARK_PANCREAS_BETA_CELLS	0.372391956376253	0.341425548141418	0.244916104616032	0.327655086993613	0.311474217511177	0.349001736682524	0.303418580202146	0.325137953751956	0.393444685781273	0.39086177799843	0.388063975030308	0.328590458655737	0.314991909433393	0.279034066779968	0.246250040390286	0.365954791542606	0.40645814854096	0.371894214765903	0.429125037579108	0.445497652325667	0.429157339858704	0.301792910075247	0.350798347874366	0.284962581171316	0.472404373947181	0.438091711680651	0.330615288428214	0.0827144168536673	0.139756179396301	0.374008773997146	0.406896512567136	0.252789147991076	0.386941086427027	0.338244821724218	0.328398425604999	0.356274840064503	0.335339051690784	0.191925488892854	0.412560700696317	0.293394045065989	0.364969263543858	0.356180176496306	0.355691931563096	0.338843424294018	0.341924571018639	0.245882	0.283739837086922	0.235351555883441	0.249605175198988
[truncated: 4 more columns]

## Sheet: Table S4c
Table S4c The gene lists used for immune-cell inference in the CIBERSORT analysis
Gene symbol	B cells naive	B cells memory	Plasma cells	T cells CD8	T cells CD4 naive	T cells CD4 memory resting	T cells CD4 memory activated	T cells follicular helper	T cells regulatory (Tregs)	T cells gamma delta	NK cells resting	NK cells activated	Monocytes	Macrophages M0	Macrophages M1	Macrophages M2	Dendritic cells resting	Dendritic cells activated	Mast cells resting	Mast cells activated	Eosinophils	Neutrophils
ABCB4	555.713	10.7442	7.22582	4.31128	4.60586	7.40644	8.04398	6.46999	7.83308	9.31229	13.6828	4.55671	6.2025	7.95136	27.5577	121.432	114.637	4.87218	4.72799	34.1137	15.0305	14.9069
ABCB9	15.6035	22.0948	653.392	24.2237	35.6715	30.0482	38.4554	17.6048	46.0737	19.7157	21.8637	16.3961	20.3094	56.2519	29.3809	40.3903	123.993	23.3846	53.4668	23.6157	29.7864	33.6791
ACAP1	215.306	321.621	38.6169	1055.61	1790.1	922.153	340.883	1107.8	1995.48	280.076	512.637	387.582	190.879	48.9722	30.9743	23.0552	61.3865	26.4129	104.2	73.6079	696.443	596.026
ACHE	15.1179	16.6488	22.1237	13.4283	27.1877	18.4449	13.4413	14.8055	24.6527	33.6584	16.6537	13.4413	16.3753	13.693	1373.07	48.5858	16.7155	193.16	13.9488	20.5012	40.4149	22.7665
ACP5	605.897	1935.2	1120.1	306.313	744.657	557.82	248.547	711.95	958.916	493.969	340.82	239.277	512.931	13644.2	1062.48	7633.96	13825.1	3989.87	263.498	323.381	860.563	307.143
ADAM28	1943.74	1148.12	324.781	22.6897	40.0617	21.2333	15.2096	24.2814	74.7663	24.3708	193.609	94.4058	58.3112	54.9665	274.64	360.682	37.2917	53.2196	137.854	116.88	546.006	128.686
ADAMDEC1	371.034	318.479	127.967	44.6163	80.9645	47.4335	30.553	68.7379	156.708	231.827	68.2776	48.3992	106.301	4464.26	8524.02	5004.97	164.841	1784.61	730.192	1569.76	175.17	185.506
ADAMTS3	146.196	106.052	74.3392	42.3904	79.2418	57.3859	53.413	35.4111	76.2806	65.268	31.4353	50.8197	54.7971	45.5605	32.3402	33.3514	48.698	44.2269	650.183	406.233	100.736	124.357
ADRB2	486.344	510.081	289.798	899.649	77.154	595.211	142.832	97.1742	217.063	2378.45	1957.54	2360.47	664.884	143.018	787.624	363.185	175.633	82.9117	4628.68	2887.87	1969.03	735.663
AIF1	24.0743	20.3219	21.9696	742.816	718.615	35.1722	39.5088	19.0777	29.367	1086.96	105.735	23.1704	8655.68	1841.27	1611.23	11610.3	3285.64	26.9239	1851.12	1672.63	51.1765	6260.64
AIM2	327.958	4538.99	1429.67	294.485	57.0808	250.3	3311.98	1115.68	315.646	407.593	87.2274	134.496	536.112	181.957	2965.89	148.285	176.962	907.04	93.4714	62.1255	117.508	794.215
ALOX15	12.2336	13.7532	9.07351	9.77497	18.5566	12.0097	5.23954	13.1523	22.3814	14.4528	30.1769	9.77632	9.80086	6.62123	5.41222	430.335	2907.33	30.3423	11.1395	10.6549	355.252	30.0685
ALOX5	1799.68	2425.68	190.331	78.6844	74.9309	132.01	59.0874	35.0009	143.013	441.556	157.037	121.998	1979.3	788.54	83.3009	248.372	118.483	73.106	641.14	590.926	1460.76	2917.27
AMPD1	263.745	217.762	3012.77	66.1075	68.6619	85.3184	68.4614	53.9551	79.2642	114.05	59.1404	60.6769	98.2326	76.5446	62.3976	59.9527	89.211	60.6435	56.2086	75.4411	118.498	173.777
ANGPT4	23.1222	21.3126	230.681	44.6847	22.0601	44.4751	99.594	101.446	29.4651	29.2586	9.38076	26.1766	16.9187	39.3326	21.2181	11.8097	17.8943	12.0187	33.4114	31.3296	14.8123	34.7187
ANKRD55	284.413	218.916	117.2	141.698	1853.34	436.42	79.775	1077.33	123.881	176.244	83.3853	88.4596	126.108	123.6	96.2039	48.5542	108.027	133.56	153.229	104.301	1068.3	415.243
APOBEC3A	102.429	89.6007	99.594	64.3553	107.236	52.7372	57.7823	71.3779	36.3901	723.144	253.307	132.219	2415.2	85.2401	4501.14	148.799	107.914	2637.28	71.9208	33.3549	1137.48	5584.33
APOBEC3G	1283.45	1135.29	2034.56	2090.85	336.646	2340.67	1540.77	386.054	979.72	5415.05	6314.77	8895.3	865.741	278.768	1036.99	258.3	203.448	1393.36	627.131	327.194	306.306	464.441
APOL3	222.628	530.398	754.868	1209.12	950.79	1615.03	1119.49	351.129	993.462	1173.27	1172.69	1002.84	1000.83	238.598	11009.3	437.527	219.6	861.459	264.676	98.2161	107.805	106.425
APOL6	17.3118	11.6065	7.83161	8.44897	11.9623	8.43938	57.5172	7.17759	13.3676	9.71819	12.8553	370.397	11.8207	13.1094	967.645	7.78461	9.13554	159.535	23.1299	8.19543	5.95213	19.0712
AQP9	21.3428	15.1146	15.6643	13.6755	14.1921	14.8941	13.116	18.6667	64.2641	188.873	93.4693	12.5778	2044.03	4583.5	4309.34	399.475	1132.65	1454.9	576.553	1876.27	128.82	13705.7
ARHGAP22	34.6356	48.3129	23.8335	45.0141	71.8606	22.6312	15.4527	25.4097	32.5678	12.4946	82.4275	27.3986	54.808	175.457	351.592	272.989	319.774	2985.73	46.7478	52.5455	81.6401	20.4104
ARRB1	15.9312	15.1982	18.9925	19.0913	18.7122	25.1842	23.0552	18.4449	7.89658	15.1143	57.3967	138.989	440.237	333.396	946.014	395.556	43.1076	32.6645	44.4661	31.2903	26.0742	32.7496
ASGR1	40.8701	42.4978	42.6129	12.1888	10.8262	13.2742	8.19555	5.12217	19.5566	304.793	10.8239	15.2478	976.707	108.722	25.2363	155.491	76.1762	33.7186	55.017	65.876	40.3944	75.0727
ASGR2	30.261	33.9085	33.9136	29.7802	36.8714	41.8225	34.4638	31.3827	113.23	167.104	29.554	29.8746	1484.96	36.1198	26.3739	760.726	48.7591	23.4962	23.9863	20.5297	51.182	49.9026
ATHL1	367.96	535.783	782.068	806.1	5333.94	794.948	231.179	1765.55	250.515	216.982	570.547	277.085	183.281	52.2582	167.503	132.632	31.1235	26.361	72.3494	60.4893	329.502	1241.01
ATP8B4	123.615	86.8059	83.7257	69.7936	59.8893	51.0142	77.3483	29.0534	58.6311	106.472	612.758	1035.86	219.344	106.071	33.3514	1163.25	641.208	109.357	1798.04	2105.05	386.195	95.6969
ATXN8OS	19.0349	17.5815	131.452	12.1085	11.6108	12.6599	12.9884	12.4236	16.7814	24.8867	10.3469	9.39832	10.4154	10.9988	13.344	11.4028	10.3486	12.3733	22.2085	8.57138	19.4385	15.5601
AZU1	26.0845	37.3159	54.5057	75.4942	9.99668	45.1416	20.3036	12.1019	11.8113	32.5905	411.645	118.871	96.5045	51.6017	163.901	315.833	63.6678	58.9848	600.003	1034.59	114.3	82.3713
BACH2	4442.15	1237.16	145.925	716.576	1423.66	449.179	442.476	245.058	444.685	597.151	478.099	511.12	52.1092	60.7307	78.3338	56.2809	58.8643	82.8144	78.9469	68.3001	187.935	132.765
BANK1	7633.96	9177.36	108.775	27.0887	39.5645	35.5128	4.92986	18.9925	33.4653	55.7594	33.0048	37.1949	86.5872	7.01418	16.0203	29.1926	49.2294	19.4114	79.8155	92.5394	993.031	39.1851
BARX2	16.2562	22.6251	15.0319	14.6807	13.8989	10.8993	17.902	19.7435	400.092	134.587	19.0244	26.1019	18.1562	17.1419	15.5661	28.0728	22.6502	21.7593	48.1766	26.3322	65.6124	61.5585
BCL11B	166.581	133.714	149.821	4183.74	7177.23	4962.94	842.214	3186.54	2748.11	2581.69	818.211	512.276	88.0268	78.0084	68.039	51.0786	95.8182	76.4604	53.8648	52.1582	306.988	166.893
BCL2A1	112.642	314.019	76.3933	575.035	452.914	755.858	1206.51	698.651	171.063	431.975	539.959	526.577	2261.39	5560.46	7038.54	195.96	135.592	5551.25	869.147	3291.23	13257.9	8790.33
BCL7A	1097.31	437.915	201.809	119.268	118.184	78.5216	52.2568	70.5382	182.583	53.793	31.5017	60.2289	53.3365	55.798	131.354	185.738	281.322	211.805	156.316	190.531	79.7457	121.286
BEND5	571.201	267.741	197.855	159.675	219.568	64.9846	51.4661	54.2462	28.0224	56.1774	74.6435	37.2195	57.9841	67.0472	57.1138	51.6149	66.0907	79.3369	54.2388	63.1844	82.1673	102.157
BFSP1	8.61552	12.0925	9.8349	19.6636	130.383	8.91036	12.0895	59.3268	14.5326	111.388	34.6145	19.4517	21.3786	15.6821	36.9511	30.8024	19.3963	12.2006	34.0229	49.685	13.218	19.0865
BHLHE41	227.284	379.25	981.107	45.2704	17.6763	26.7059	66.1759	22.2227	114.518	88.6299	51.5342	51.5861	42.8459	5455.34	143.868	325.13	328.116	552.052	257.349	252.502	54.1555	77.6795
BIRC3	1762.32	1072.24	363.816	370.931	677.981	1121.42	2888.71	402.562	2449.37	238.925	283.687	1173.96	159.952	230.765	1971.11	237.502	442.73	10553.6	71.2562	1951.56	1582.23	132.854
BLK	1788.42	3284.24	42.0395	136.394	67.9995	19.1653	10.4213	89.856	9.58007	20.7148	10.0566	12.2576	34.1341	15.5241	11.8205	14.4167	15.2858	16.744	10.557	8.16495	38.7002	9.8636
BMP2K	282.31	216.434	104.853	117.765	109.308	42.0689	146.678	224.313	77.321	118.818	107.043	117.2	350.591	323.587	655.432	971.804	427.676	620.462	2822.78	2472.96	900.238	588.904
BPI	10.4697	14.0317	15.2478	64.1389	41.2995	12.5077	6.38254	15.1958	10.7796	19.4374	837.201	166.062	280.002	15.0218	16.5337	25.9603	13.4825	14.913	973.6	829.761	390.588	60.8005
BRAF	2571.8	974.313	492.069	178.693	101.027	155.551	178.352	102.126	593.323	441.028	298.719	257.18	264.878	312.931	369.771	191.009	230.095	360.063	153.481	301.844	925.522	721.28
BRSK2	10.4459	4.45687	34.3224	10.4622	7.92416	16.1904	40.5037	54.7305	14.7642	61.6161	18.2703	17.2201	11.7586	9.84857	10.5262	8.88663	7.49855	28.81	46.236	15.4819	8.2523	11.8617
BST1	65.2184	67.5879	33.7686	68.8556	129.37	67.6999	71.8232	62.2914	44.3033	322.461	151.41	86.1371	1567.22	390.539	73.7683	209.465	154.277	113.982	427.5	444.168	10.1611	1750.23
BTNL8	15.2224	13.2676	9.87055	13.4955	23.1704	17.4691	21.2181	16.6432	35.1461	44.0867	11.5487	13.7168	20.1092	25.7234	18.6394	10.7103	16.4447	18.9824	13.13	16.6824	99.5827	1062.58
C11orf80	531.849	393.772	2192.71	162.585	91.4854	158.515	138.989	136.962	92.0347	149.347	100.49	141.009	85.6724	99.3344	34.4887	88.3406	103.765	141.865	147.602	142.9	157.069	101.659
C1orf54	41.7108	44.3095	113.097	244.03	292.562	288.264	109.841	87.1984	51.3178	125.682	162.659	73.1089	395.023	1418	1157.75	2036.48	4773.9	1134.91	277.276	305.211	422.549	49.3094
C3AR1	131.1	97.683	235.873	218.067	100.573	198.343	109.086	110.397	521.296	667.739	753.718	473.171	1337.37	799.645	4247.95	2754.46	879.088	259.278	4587.55	4865.33	9437.29	746.045
C5AR1	92.3923	64.8837	25.3747	71.2981	39.1758	24.5742	23.7999	27.3608	42.3142	422.403	335.175	170.959	4237.56	4990	262.804	1920.67	1195.95	889.958	536.889	756.901	2647.73	12587.2
C5AR2	8.03205	16.6674	15.1059	5.51263	50.3667	6.81844	16.3458	8.18236	46.5934	21.2391	35.455	28.8741	56.8437	41.5458	16.6959	59.0537	24.6139	18.8477	3.57063	40.8696	286.016	383.274
CA8	17.9962	18.5439	16.8672	13.3172	19.5397	16.4218	15.3265	200.624	43.5401	62.3202	14.157	14.4685	14.0091	12.522	31.469	13.2502	11.5131	32.217	72.2169	144.632	15.5076	25.5913
CAMP	32.2498	29.6651	52.1274	76.1451	148.566	101.74	32.6324	121.34	33.0928	40.1862	1655.27	130.334	126.179	187.357	81.6565	105.44	94.8232	41.5286	223.234	175.154	529.456	1507.37
CASP5	16.2288	25.4112	7.48907	20.7219	11.6232	9.07351	7.44133	44.6726	117.851	13.7859	35.1619	57.1513	120.177	50.414	518.076	31.7304	21.4306	52.5225	9.1294	70.3713	59.1973	483.505
CCDC102B	7.52423	6.16562	6.18462	17.72	9.25105	13.3104	1.76176	6.13376	5.82426	17.0872	21.3121	3.26143	5.67486	207.123	1.53837	2.55642	146.683	8.57163	36.9436	6.50272	30.7604	6.41653
CCL1	9.15145	10.4182	10.0572	10.7845	22.584	9.66943	15.9703	12.6165	9.10471	11.2496	11.5334	29.6055	11.1233	12.3097	13.3928	10.2072	10.5037	366.166	7.25932	1266.59	9.88465	9.40769
CCL13	195.351	171.43	101.36	120.948	41.6598	118.403	66.0458	12.7071	75.5113	72.3377	95.0205	96.6664	87.0877	166.932	182.284	6581.43	3717.5	5513.79	101.027	675.87	121.977	105.316
CCL14	70.0172	58.9192	153.552	71.0645	31.2109	91.7696	77.6091	33.0879	152.042	152.988	67.5446	72.9949	105.07	166.02	1233.17	2459.1	283.012	172.673	98.3015	149.323	119.006	248.318
CCL17	42.2162	58.9959	82.1462	78.5043	19.4836	30.3048	170.338	38.0338	393.926	59.7716	75.0118	38.7717	67.7605	114.842	55.4116	620.213	2541.41	6414.91	26.6174	45.9517	91.9287	34.2859
CCL18	19.9388	21.6882	56.6092	35.3176	24.3512	12.8258	81.2024	31.2767	20.5683	109.495	39.1384	79.5132	40.6813	2820.02	1252.53	12334.4	1697.96	1749.79	423.11	930.782	47.8195	49.5288
CCL19	78.5216	139.744	258.102	77.623	36.8714	60.9292	89.7783	48.9856	34.9934	21.1785	109.923	146.46	115.553	114.367	32553.9	137.074	170.847	3048.87	38.0487	19.1524	152.801	117.264
CCL20	39.5088	26.9925	13.7168	61.5411	13.082	29.4014	1562.14	188.676	12.3693	18.1303	18.4352	20.3182	18.8511	11.3105	724.615	12.805	14.5209	1509.78	13.9653	5473.44	31.129	22.4447
CCL22	46.0713	31.3251	19.8475	24.0353	39.4296	27.8785	28.1703	24.3331	560.184	23.0223	26.9168	76.9656	33.1173	2604.47	464.973	880.202	4123.09	30950.3	24.5231	113.921	94.5215	59.9268
CCL23	19.7435	16.5925	53.413	15.3184	19.6982	27.6569	5.97155	13.4413	70.6599	22.991	64.6157	43.8821	37.9861	244.479	615.574	5505.22	321.781	377.54	662.699	545.135	534.198	58.6897
CCL4	1661.46	817.482	307.807	2564.29	270.872	442.476	11191.4	356.473	481.279	8310.15	11202.8	38944	3000.89	1968.54	11885.1	3139.01	2072.16	4282.93	1133.5	35339.7	6568.92	2680.05
CCL5	19.5685	88.2396	30.3254	11434.9	189.493	3143.97	1850.01	69.7584	171.001	19080.9	17238.7	11744.5	102.843	100.234	16862.2	250.75	59.2935	6507.21	46.1915	660.091	300.438	133.363
CCL7	80.5492	45.9484	58.1086	54.2972	48.2436	38.5056	22.9584	53.3494	55.4673	74.5045	33.5399	21.3284	36.2065	651.365	241.065	85.7472	24.2435	72.9524	137.744	956.436	108.069	97.3368
CCL8	229.338	97.0294	105.738	35.0542	31.4258	64.2239	82.9878	40.6441	77.9002	105.87	49.6186	49.0471	126.767	152.319	4535.52	2829.09	85.4398	1523.49	59.5208	1333.11	24.1931	94.6098
CCND2	299.043	447.615	677.714	682.209	363.697	1162.57	2369.16	460.631	1118.95	330.799	1065.42	6016.73	196.776	378.811	81.4305	108.19	428.171	308.394	337.101	466.685	449.445	314.07
CCR10	52.9887	92.3155	773.818	130.744	64.3025	282.922	67.6002	100.732	54.4414	50.764	81.8189	50.0594	68.9076	63.1279	57.584	73.7311	54.7931	76.2382	50.8701	73.1144	139.358	97.538
CCR2	420.037	360.022	1710.33	312.62	64.9467	756.552	297.145	95.4769	258.898	1151.15	92.1191	97.0054	2908.73	122.771	80.9645	74.5212	115.753	117.14	115.012	63.8285	213.986	243.229
CCR3	135.022	31.1453	52.4803	51.2154	12.0781	88.5821	53.99	20.4848	260.968	37.4963	128.201	81.0785	83.4013	79.2518	59.8893	39.0928	83.6925	66.1017	33.1788	72.4338	6575.5	1435.21
CCR5	98.7636	93.0095	46.8193	992.044	75.4039	462.152	423.397	530.486	503.017	2444.18	578.483	1425.77	489.988	2191.94	1493.35	787.3	1515.6	624.566	149.375	260.554	130.09	85.8615
CCR6	327.499	331.084	40.6441	173.09	69.0404	486.344	155.672	151.091	101.985	262.858	46.4384	122.942	29.5904	17.9736	25.589	29.9201	30.03	42.1897	27.6185	31.6993	34.98	45.6338
CCR7	3811.33	1939.05	202.926	5074.2	8788.6	2693.56	2885.12	1858.53	6339.95	490.805	672.467	482.443	165.235	328.195	17366.9	123.746	290.53	14223.2	66.659	81.2458	647.964	376.156
CD160	446.129	281.825	129.564	1145.35	114.968	125.324	159.179	73.6563	249.12	3283.21	2499.53	688.496	93.8563	89.4107	67.9995	36.9511	71.9584	78.8627	64.1012	95.5795	170.013	231.942
CD180	1502.17	2247.89	1123.32	78.7796	23.1549	37.9632	83.1006	48.8616	179.216	131.403	37.0495	30.9494	576.447	201.364	120.08	2787.64	108.51	93.2677	64.1551	52.7431	108.188	110.541
CD19	7315.69	5295.94	1743.47	132.242	128.204	55.6136	93.4259	148.856	217.548	147.793	90.4861	98.4019	164.903	98.8389	106.445	146.624	122.998	161.334	121.141	130.64	393.166	257.896
CD1A	1294.17	818.783	504.004	208.395	135.372	191.405	139.717	156.482	511.824	265.3	152.536	145.925	312.023	224.986	160.945	156.939	14772.2	1315.23	110.817	174.712	260.606	419.794
CD1B	1351.16	338.331	343.69	55.6776	22.2865	192.553	45.504	21.5309	52.9411	252.417	152.905	109.576	198.282	165.954	76.0826	132.219	15969.5	2349.6	124.04	158.889	118.103	356.884
CD1C	1349.23	2899.13	31.2974	44.1419	77.2347	204.51	33.5802	40.9239	16.851	50.8817	36.3232	30.678	526.834	29.8512	22.8597	167.503	9523.26	1002.72	32.8512	34.9283	24.6375	258.213
CD1D	243.575	416.303	201.532	16.9227	30.1976	10.7908	6.35703	48.6171	52.4235	288.635	16.2496	17.3778	2785.25	49.3553	373.059	39.5088	90.8298	51.3108	69.9761	23.9217	51.5415	136.922
CD1E	53.2515	49.9627	49.2725	52.563	80.7354	55.8777	33.1141	61.9871	75.8264	32.8657	53.7108	34.0771	91.1062	48.5703	40.4788	112.605	8828.21	1421.61	49.9548	51.7658	49.6398	41.448
CD2	419.435	409.582	377.872	8182.95	8002.72	9578.94	7866.43	14057.4	11226.7	5897.39	6247.91	3097.47	222.358	149.915	112.605	188.195	187.612	146.969	332.624	138.589	614.912	576.827
CD209	68.8116	26.7303	23.3735	21.609	99.594	16.5337	21.6059	24.1445	154.815	116.694	42.605	31.8695	84.1738	315.218	190.945	2758.3	2461.15	228.387	66.978	173.32	91.616	130.884
CD22	3293.63	1803.15	19.0349	37.4705	53.382	54.3744	40.6977	45.4123	127.574	80.6119	41.9423	32.5204	31.1523	153.702	62.3613	221.735	154.818	36.801	287.729	205.917	104.764	72.3216
CD244	59.709	38.5118	28.8318	623.695	174.439	69.1101	23.2551	123.377	85.1808	1115.51	1823.54	1702.77	828.43	22.3243	46.7587	96.2814	23.8508	18.3872	105.299	38.3377	2465.48	51.8651
CD247	23.6678	53.6903	65.5526	5508.53	7038.54	5318.71	2156.37	5302.66	9743.99	9129.43	16099.5	15108.3	35.2741	23.9287	26.9337	81.8387	43.679	32.4855	128.466	105.406	459.133	59.8378
CD27	388.82	4138.59	7350.59	5506.31	4042.38	4188.18	1125.96	5710.98	6979.73	2288.25	196.471	127.332	136.409	90.855	137.44	136.436	125.158	111.987	123.912	89.4706	468.498	300.105
CD28	170.654	183.928	145.758	527.403	463	961.774	2294.87	1326.71	1614.2	524.154	77.9604	71.7838	79.149	62.2272	64.4808	207.261	87.3718	66.0363	62.4258	75.1664	89.1808	177.541
CD300A	30.6985	77.9452	103.707	738.031	193.296	414.372	54.4059	46.8193	84.0997	2268.61	5340.89	4668.36	2187.81	691.304	211.105	1737.24	59.4876	26.1949	777.728	1075.46	2406.93	4130.86
CD33	25.3747	16.7175	29.4817	21.3364	17.8372	11.6914	10.4919	16.0074	55.4516	146.462	13.3285	14.2041	1494.4	388.038	241.845	562.116	731.696	15.4784	811.352	870.836	36.39	36.7419
CD37	13247.6	11610.3	802.225	4472.43	2997.96	4287.54	865.416	3602.32	4831.81	1823.24	2090.5	1604.57	4508.11	1453.5	340.017	2337.8	408.062	99.3107	783.709	1104.72	1908.23	3204.57
CD38	588.265	659.948	12117.9	318.883	296.299	205.305	492.628	1145.36	696.507	224.011	1418.27	867.219	237.702	90.8542	12009.4	642.61	65.7776	3371.63	814.674	1366.95	298.705	400.489
CD3D	103.225	174.403	88.3768	14396.9	14916.8	12009.4	7456.75	18921.5	12721.1	11894.3	250.87	243.853	79.1821	74.3095	26.0138	12.2205	106.197	132.551	40.7767	13.2097	795.028	250.997
CD3E	1233.17	756.799	1163.25	5787.18	3554.44	6370.19	2850.8	2993.59	5302.45	1748.88	461.715	342.123	225.281	188.382	172.535	175.318	195.449	276.207	144.399	129.594	425.865	809.11
CD3G	55.9812	87.6081	31.3621	3348.56	2859.41	3066.25	1149.98	2416.24	1298.02	1121.52	252.916	117.44	31.9746	31.4719	22.584	15.4917	29.8358	38.2154	19.6307	17.9017	114.99	160.091
CD4	138.457	118.351	351.016	164.951	2495.27	3710.38	1725.41	4363.02	5524.68	399.538	81.0757	75.9696	3343.91	552.305	1574.34	10105.3	1340.75	701.099	213.866	287.784	163.639	364.557
CD40	1493.35	1328.27	838.389	203.057	119.805	168.957	169.313	129.512	338.66	269.401	164.162	204.806	298.573	1146.59	12966.6	643.639	1598.41	4943.3	111.701	416.06	204.056	275.593
CD40LG	65.3723	51.8326	34.6589	186.485	464.179	852.172	660.742	809.45	31.0481	449.769	29.3032	52.2568	24.7521	29.8606	26.3906	32.0662	20.1645	16.8904	15.7317	21.4343	36.4269	51.2982
CD5	482.771	212.201	459.325	947.657	1101.08	1734.37	918.969	1464.69	3513.78	508.25	283.262	201.67	312.929	259.243	285.092	188.259	270.573	259.619	182.075	219.527	296.94	223.735
CD6	75.8565	91.3498	295.072	1720.14	738.232	3148.85	2732	1835.58	2092.36	342.398	623.803	348.424	90.97	94.7179	137.132	88.9339	96.8091	90.2006	41.957	41.7163	329.727	155.634
CD68	3.28612	8.41213	9.18295	51.1085	21.159	15.7695	30.9082	26.9707	23.836	97.225	93.8337	13.9229	806.305	1705.46	748.596	2770.91	1137.83	687.763	172.447	226.111	45.5969	36.2016
CD69	8246.96	5037.06	131.151	3798.41	4397.04	5489.2	1071.89	6081.16	539.394	4572.32	1781.27	5471.7	66.1029	31.6512	59.0214	28.8125	39.3124	69.457	440.398	1484.63	6363.15	436.422
CD7	15.629	17.2801	18.0226	2234.71	2032.4	1507.77	1271.83	2132.54	7917.98	415.833	1666.68	2106.84	20.4837	16.0113	13.3681	80.6177	27.0726	22.0086	12.1735	20.0477	48.5721	25.1924
CD70	294.657	647.923	528.126	247.621	116.553	266.296	388.275	214.236	1999.95	301.429	226.645	186.472	189.664	162.091	365.349	116.836	163.518	705.601	205.989	115.089	280.442	309.341
CD72	1434	194.059	8.35941	18.8127	43.0453	8.19555	15.7294	10.2308	37.6469	11.484	67.3445	21.0349	9.09632	9.47629	9.58807	123.952	24.2713	8.0589	6.66566	15.5521	13.3774	9.27224
CD79A	12117.9	9835.92	3860.54	425.446	183.377	161.603	97.8461	437.054	424.122	196.767	149.495	139.203	174.975	124.566	108.817	63.5795	138.914	189.64	61.9158	118.776	511.415	261.96
CD79B	5975.19	4719.84	900.57	229.235	284.13	341.386	192.018	425.107	863.467	277.815	364.26	254.476	158.799	68.0462	64.0791	79.3242	61.5971	72.1496	38.4973	61.7153	209.739	232.556
CD80	131.258	345.171	367.149	73.5286	102.086	92.3923	195.417	109.708	392.746	196.598	163.192	139.257	148.429	350.483	3650.81	160.481	596.432	4526.24	120.79	177.186	109.741	132.64
CD86	354.743	599.861	309.418	108.892	35.1452	95.4769	90.3011	29.5846	176.417	341.354	110.138	87.7704	1398.4	764.481	1444.5	2791.66	1729.21	4490.95	161.766	203.619	107.883	161.505
CD8A	564.478	348.109	44.2129	9990.74	41.0751	147.171	161.182	172.473	80.7031	1127.95	959.595	1190.4	203.576	135.985	45.8934	63.4761	176.667	163.445	87.0865	102.835	176.346	623.23
CD8B	21.5309	18.5593	22.1913	3697.96	143.577	16.5464	12.4615	118.455	12.4355	108.7	20.093	16.6832	14.4944	14.7839	9.30666	9.9734	14.2016	13.4979	9.97378	10.9502	33.0054	31.4333
CD96	140.07	182.422	83.8778	1718.97	1432.95	1571.92	253.739	473.005	2933.32	3005.01	1629.78	2127.77	35.6977	37.2327	64.3025	32.9481	50.2615	56.7865	103.367	42.5855	433.031	90.8438
CDA	7.45347	8.28214	18.8379	10.0651	9.68188	14.7321	10.1595	10.55	11.5784	167.178	98.1396	8.14755	1040.42	346.996	8.8175	28.8125	343.409	36.0373	88.0511	82.117	346.483	3592.43
CDC25A	14.4442	13.221	18.4991	9.9042	13.4532	9.04005	226.962	31.4258	29.6178	25.2757	13.2665	142.292	14.7486	18.9717	22.0447	14.7432	14.7959	12.7721	27.8389	74.2423	14.8737	17.781
CDH12	10.6258	18.1476	6.99477	7.9074	7.28569	8.5929	20.5447	9.72924	130.561	197.454	27.0789	9.72924	9.44042	12.7075	12.5197	9.08561	33.1686	23.2057	84.7403	38.3495	62.3285	24.7326
CDHR1	15.7033	21.3572	8.22026	32.7	86.8421	12.7306	27.5004	22.1418	7.93402	130.618	237.1	29.5032	10.5028	9.74633	9.29499	23.8492	6.7857	8.71062	19.2194	11.0622	8.51005	27.5952
CDK6	30.6985	23.0487	15.9445	65.1412	25.7801	99.9869	45.3511	24.2151	69.54	24.4571	27.0588	289.585	21.0665	23.4992	16.7111	12.8258	75.8518	67.4109	47.968	14.1075	64.3897	19.4099
CEACAM3	68.4614	61.8012	104.892	69.0898	59.6401	55.4475	46.6987	65.1206	133.397	120.635	189.913	109.576	242.102	156.081	123.615	113.835	147.504	210.18	186.294	166.523	132.058	2096.53
CEACAM8	77.9172	86.8866	22.7438	143.825	7.28569	73.7311	35.2885	4.76755	39.3564	15.7758	956.068	162.105	6.65065	5.09394	14.1067	11.6576	14.1886	19.0502	2385.03	1835.21	235.265	149.867
CEMP1	28.853	26.0568	5.7835	9.51802	44.8772	8.24507	8.75053	66.9257	210.082	135.659	24.7915	47.3788	12.4177	13.4348	19.1053	44.6457	6.04533	7.79269	11.2227	40.3149	54.4887	30.2943
CFP	4.57372	4.64646	5.38274	14.3869	371.832	50.4613	5.7835	13.9469	47.2587	471.13	33.9944	6.98274	3702.5	27.131	219.191	1971.11	7.54856	451.25	47.8291	214.906	14.5848	2060.18
CHI3L1	9.04005	10.1119	10.0823	13.1606	12.3753	7.28569	12.9436	9.94979	19.889	16.325	344.722	59.6762	12.168	8959.87	3395.66	2050.82	89.8807	473.915	477.055	636.792	89.3301	3791.33
CHI3L2	574.733	445.128	320.506	362.878	662.906	312.188	166.181	4770.06	515.347	404.137	322.039	170.22	200.993	181.814	1765.55	175.384	184.109	210.57	148.964	171.13	317.473	356.909
CHST15	375.062	380.454	2248.88	37.3683	56.315	41.686	34.126	41.6598	82.8415	339.126	43.2967	21.6383	3334.89	1452.25	103.487	1051.69	317.754	99.791	1121.27	895.205	1106.19	4602.16
CHST7	15.2999	17.075	105.354	26.2891	70.2009	367.405	234.005	401.838	78.7506	56.0343	29.8252	23.0381	291.064	314.646	350.888	421.235	193.249	3085.84	152.218	368.051	27.2414	793.148
CLC	317.013	263.81	158.273	91.3851	21.5466	110.252	184.583	91.9805	38.5241	337.915	509.916	237.928	86.566	69.2712	226.713	172.409	98.813	102.234	3917.55	3098.63	26617.2	4605.25
CLCA3P	17.2065	25.2623	11.9499	10.2845	11.3209	2.3079	0.972465	4.36618	10.4516	25.6782	4.29075	1.76176	2.69119	2.02256	0.251594	9.0294	2.31194	0.758568	5.98571	5.42051	18.8857	6.90793
CLEC10A	110.252	95.4872	67.3907	80.0543	56.9721	77.3096	36.9253	66.4662	123.353	154.086	56.0864	61.7027	481.426	159.597	69.3966	5770.13	5129.99	145.475	107.215	150.298	35.2336	145.629
CLEC2D	1012.82	595.045	134.55	1510.85	1443.46	1711.87	1875.95	1689.6	2808.69	332.236	979.224	344.41	93.1345	78.6404	1465.74	187.987	66.4906	2002.18	45.5163	41.11	92.5912	68.7778
CLEC4A	270.684	105.217	19.4836	43.6717	94.8743	19.9956	35.567	67.3907	75.5471	326.223	66.2022	39.068	2802.25	1137.94	51.6787	6742.94	4209.63	558.993	321.217	548.583	234.915	2814.38
CLEC7A	148.856	142.006	58.6425	86.0424	106.67	89.984	50.5246	936.379	94.165	628.337	143.149	89.373	6165.95	3760.31	283.204	3071.45	5359.77	1178.5	634.45	1330.09	159.527	5247.49
CLIC2	8.19555	7.67147	116.244	6.33983	11.0676	4.79963	7.65618	5.41222	6.36193	14.6318	24.6888	30.3854	103.559	437.046	1393.38	2233.16	2244.05	5239.88	8.02945	36.7918	8.44604	10.4187
CMA1	77.9564	68.1061	75.6389	25.2295	42.0952	46.6365	76.3162	29.7531	40.0863	77.404	57.3326	53.0206	58.7683	46.373	65.7628	64.1151	44.7774	53.1224	1378.88	1622.2	164.681	48.2554
COL8A2	135.223	73.451	23.4877	60.5349	79.4302	61.7722	55.3442	62.1844	122.182	76.5983	88.0255	68.4614	275.875	1233.72	33.8435	151.562	129.264	109.199	70.0767	59.7333	89.9999	186.421
COLQ	28.853	27.3981	23.5528	152.774	66.8503	135.326	36.1872	48.3346	163.753	410.259	406.567	351.016	33.8318	24.8409	86.1812	128.156	31.5992	20.1868	51.6734	36.8921	27.5052	40.4642
CPA3	786.597	653.57	431.887	147.696	25.2027	243.299	226.713	148.183	145.527	271.507	458.136	308.127	135.147	139.387	247.683	206.909	132.499	149.42	28290.3	22329	1091.42	522.599
CR2	1471.27	559.635	139.914	245.27	285.697	67.2474	17.8884	25.4993	25.4616	22.2624	25.2701	64.4063	35.1558	27.2512	55.6769	39.4827	16.2818	51.3593	16.7108	16.3265	122.08	33.0622
CREB5	30.9743	24.5582	32.0205	12.4101	43.3955	7.37046	10.978	9.55536	9.36872	15.6929	13.0389	14.4167	360.911	22.8641	11.7627	59.2177	227.549	257.452	23.961	23.3383	15.158	1385.32
CRISP3	27.3782	16.5477	6.50815	3.2355	4.20353	7.58219	10.2072	5.21016	647.79	34.4493	164.026	41.7384	5.03201	11.2986	10.6633	5.55616	5.95039	5.35504	140.207	33.5078	75.7878	15.937
CRTAM	54.8891	66.107	54.0563	1443.48	308.561	114.059	661.277	42.1529	47.769	829.669	261.162	652.858	212.042	761.032	38.2227	85.709	128.64	153.961	15.5496	106.159	78.3306	83.9649
CRYBB1	8.51088	9.16028	16.7748	8.78945	20.228	10.6391	8.2771	10.1849	10.5526	7.6187	9.40236	7.97278	9.39615	9.7069	12.1272	166.955	9.01675	8.79601	38.3769	16.7892	9.49799	9.87617
CSF1	22.1079	21.8152	14.6264	22.9942	21.9402	32.271	235.559	24.1776	159.73	39.1235	21.7205	24.4852	24.5689	687.884	35.2885	23.1222	112.582	93.5346	28.2172	61.8445	73.5934	22.5275
CSF2	24.2487	18.2441	43.3658	24.4197	40.9524	25.8714	1283.45	22.7588	16.2622	62.2696	47.2781	741.315	27.0946	28.5299	18.8245	16.2936	34.0642	38.0303	29.7372	1722.89	20.9643	19.5961
CSF3R	99.7663	29.6136	22.7278	24.3859	107.072	36.1651	25.6594	38.9319	85.4434	338.842	115.644	45.2333	2331.95	214.343	860.337	737.86	92.4843	67.2519	186.095	212.256	248.397	9175.36
CST7	29.7117	21.3348	14.0215	5181.6	197.855	1470.06	746.27	322.062	1323.23	12102.6	11514.7	10179.8	63.6732	254.88	186.806	292.562	1490.44	4059.44	2285.36	2487.6	616.21	2347.73
CTLA4	19.3916	12.0548	12.4	19.0927	282.31	606.104	1865.8	2019.94	4077.45	22.9841	11.0147	18.7122	18.6198	14.3167	8.58076	18.0367	16.4825	12.4936	18.0804	14.8006	62.0224	38.6936
CTSG	247.771	204.703	205.376	113.398	134.496	81.239	73.6946	38.0918	224.974	156.87	309.079	105.314	88.1262	65.3185	88.6601	141.066	69.9828	42.0002	5638.07	5475.91	137.176	185.008
CTSW	16.6579	14.1051	16.3181	4894.22	487.068	963.277	23.0875	14.6382	12.8332	4144	6980.78	10811.4	16.9373	15.9499	13.082	26.7636	16.2395	15.8711	119.469	272.466	41.7898	20.4914
CXCL10	761.394	395.638	246.244	157.227	120.499	152.976	529.512	127.922	256.618	488.545	201.111	1510.91	500.93	163.198	31273.7	278.343	163.718	11302.4	112.809	313.919	332.722	486.967
CXCL11	90.2623	71.7948	44.7905	22.7712	6.63364	14.3306	52.0054	23.4877	42.5131	42.3473	28.5386	183.308	38.4187	16.9051	9059.84	29.3594	21.1203	3956.5	27.8478	33.7736	33.8666	74.2206
CXCL13	50.1801	22.7708	17.2471	22.3574	6.02497	8.95714	280.53	9578.94	13.5043	7.57726	10.0264	16.1251	10.3178	11.7535	627.931	16.7608	12.7141	20.9315	25.7094	10.9456	11.1093	29.7905
CXCL3	73.0704	28.3066	56.4475	26.7117	17.0206	30.0279	26.8418	27.6975	136.624	45.9066	17.3844	30.2181	175.883	1496.82	271.247	233.33	81.0368	157.022	149.961	7936.43	44.0016	75.7692
CXCL5	94.1649	83.049	43.3658	18.4202	7.7599	41.216	24.9405	18.9365	73.8583	78.8889	25.0801	29.0739	32.9347	5315.27	91.9805	46.3814	37.3928	387.404	49.5741	621.747	29.2575	69.6139
CXCL9	597.584	438.209	268.399	125.836	77.4588	151.504	259.461	143.577	159.218	220.911	186.924	590.362	265.083	168.497	38944	199.436	179.981	2918.82	123.556	99.7602	193.921	403.054
CXCR1	260.578	187.059	146.678	214.684	320.96	253.821	76.3549	71.4853	216.89	691.731	515.916	417.187	82.7814	72.0059	61.2698	53.221	65.5299	64.1227	263.789	267.968	239.476	5613.08
CXCR2	26.7636	12.646	20.851	73.6177	5.10767	20.8819	7.64466	11.1583	62.5807	341.363	963.17	280.002	408.353	115.551	174.121	64.0791	176.836	48.427	126.094	56.9347	442.759	17610.4
CXCR5	368.781	298.694	10.1479	32.708	29.7922	181.825	207.127	2508.08	32.4852	31.9392	16.0338	15.131	14.6125	17.3637	212.275	14.4311	17.5363	26.9092	13.7321	18.885	55.8564	19.2923
CXCR6	143.967	137.922	129.418	239.578	92.277	190.125	1140.29	187.523	914.309	1037.8	175.285	139.151	89.8838	60.5045	68.5602	56.0849	61.5491	93.7643	58.1691	53.1451	86.7334	166.601
CXorf57	39.2654	19.4445	10.6258	102.172	236.764	111.244	152.511	14.2424	12.4989	284.272	54.6113	77.3874	8.0249	11.2973	6.69447	10.4459	7.42938	5.41991	7.40007	6.59899	73.8682	12.1591
CYP27A1	28.1703	29.9301	40.8098	35.1156	57.0808	18.9211	20.989	60.3011	55.8977	88.197	36.9152	30.4051	761.596	9212.24	72.621	75.7109	807.582	1970.12	731.426	853	71.578	52.9684
CYP27B1	839.569	393.123	544.742	123.385	89.2151	112.605	253.101	62.7152	451.157	198.916	95.8119	117.912	96.6531	1182.19	6662.56	145.701	203.447	2253.08	88.7389	231.54	179.38	291.092
DACH1	8.11027	6.61425	7.01931	6.07293	26.6485	6.33289	3.99099	4.92986	16.7488	14.2475	34.4165	18.5566	63.0408	7.18212	4.27362	8.23249	5.41845	6.02427	30.5528	11.696	232.945	80.6245
DAPK2	50.4923	52.6611	24.6313	36.7782	35.9388	53.0877	21.0663	20.1996	71.8305	55.8114	75.1908	65.9825	50.3688	36.2955	35.1452	76.6587	50.6543	57.825	260.259	126.567	1104.77	494.764
DCSTAMP	38.6954	19.4623	134.084	45.9545	33.8435	19.2919	61.8737	68.5252	60.4971	77.6658	39.2334	85.3184	100.396	3167.9	171.556	278.806	919.95	632.476	126.015	250.471	145.247	90.6566
DEFA4	364.831	262.809	213.241	580.408	61.9081	252.193	165.641	89.9001	42.8062	290.232	3153.5	224.784	108.49	59.8116	76.1196	88.3768	79.5342	104.171	246.913	174.087	885.317	453.705
DENND5B	47.9633	82.4974	338.595	4.937	5.35474	6.17151	8.63943	2.14073	35.5009	5.92817	28.7555	4.92986	5.01965	14.5868	7.80832	36.7156	12.8774	28.4484	6.11105	12.8888	9.43945	11.0694
DEPDC5	23.0037	33.4468	30.008	42.1083	192.018	41.8509	38.5346	136.495	91.6855	53.645	74.5348	143.26	40.1779	96.6174	168.283	190.192	106.052	38.1782	110.334	32.0167	572.546	27.3392
DGKA	426.968	460.01	200.624	2223.02	3066.25	2690.02	845.849	3860.54	2953.65	550.271	393.43	301.114	300.955	170.086	169.025	215.901	198.329	236.27	148.514	129.29	429.599	314.18
DHRS11	53.99	69.5507	70.1676	88.6181	123.952	27.7175	149.367	72.385	59.3323	34.7728	61.6241	85.5534	46.9596	266.501	18.6003	242.691	1090.34	299.29	69.867	69.5967	27.3827	54.3303
DHX58	13.8636	16.8836	12.8385	67.9751	298.29	30.9959	14.4807	86.5691	85.1508	19.0155	126.714	29.6454	66.4278	21.9598	1394.31	233.583	34.015	1538.1	27.3948	21.8549	18.0591	20.0978
DPEP2	695.457	459.371	11.1807	469.025	1220.28	631.28	9.0294	327.608	341.722	496.446	636.07	22.1565	1471.48	116.274	16.2164	2410.19	502.911	37.7032	158.064	131.444	4131.56	4347.72
DPP4	19.4517	16.5672	15.7817	686.987	689.95	1042.23	892.315	22.5311	866.597	383.706	43.073	391.964	19.6551	17.527	175.698	32.8097	11.7965	138.212	68.7733	25.7694	18.5717	19.5766
DSC1	82.2625	48.0259	44.7905	408.664	788.019	15.6035	10.2183	7.63183	23.3328	82.601	21.2193	23.8159	18.8501	14.9389	11.6692	6.70774	45.603	14.7079	34.5126	35.7068	71.0654	42.1332
DUSP2	13.2983	139.275	32.3402	4083.94	318.017	2005.43	2312.35	2300.26	319.738	4596.06	494.213	307.917	404.895	490.424	567.664	261.495	292.319	536.691	39.9044	758.67	1013.32	88.769
EAF2	3181.18	2020.34	4989.76	219.018	240.986	138.142	265.175	197.165	208.077	181.162	198.017	184.102	683.962	281.012	284.13	281.422	230.817	468.074	401.726	399.882	742.534	240.854
EBI3	10.5027	16.9365	8.89776	12.214	15.0571	11.5325	119.099	11.6348	164.025	8.36817	10.0143	16.8555	12.4947	13.1884	20437.7	311.206	16.8168	6496.24	8.95988	134.974	9.4973	11.626
EFNA5	5.42766	9.11702	8.93307	12.032	116.925	24.2995	13.9593	76.6587	240.342	77.7319	29.8522	43.7964	16.8739	14.6807	64.2662	56.8071	19.848	35.5319	59.9418	12.0728	81.9448	38.5877
EGR2	122.34	98.2432	54.4716	35.3958	35.2447	36.2384	2100.11	1667.33	131.119	151.242	155.235	1331.91	466.593	3919.37	23.0875	2175.76	4531.29	1121.59	293.456	1906.73	1430.72	198.075
ELANE	11.0473	8.90855	9.32863	103.486	12.7306	12.4368	6.90617	9.85722	16.196	18.5045	734.299	167.922	28.9634	15.086	103.353	206.316	12.6893	13.0175	4503.04	4464.67	119.938	31.8788
EMR1	499.011	383.061	194.387	195.896	428.065	312.812	400.218	182.939	335.835	447.967	348.079	188.521	1815.51	203.312	3528.21	404.394	178.678	237.421	287.379	248.173	16330.7	1253.61
EMR2	145.977	106.054	67.1749	43.0595	56.1857	83.2635	72.5369	21.2498	96.2723	165.095	174.229	87.4389	1319.42	1045.04	1516.79	363.816	863.002	357.602	829.241	1558.48	3871.76	3956.25
EMR3	55.17	124.342	135.326	104.17	89.373	63.1996	89.5376	139.759	112.602	136.763	63.8691	64.877	379.624	38.8751	13.536	5.69071	17.831	19.3154	185.983	322.169	4792.73	3015.99
EPB41	21.9842	67.0092	15.2096	235.335	12.2936	385.63	240.814	89.9421	45.4788	9.63975	104.951	97.8029	25.1046	51.9155	7.16549	25.5569	17.9134	73.2098	9.70802	7.15572	104.632	16.4749
EPHA1	47.0294	46.7689	52.0337	400.048	763.401	292.884	35.77	57.8834	43.9325	61.8302	155.783	99.2117	63.8017	58.1182	45.6196	38.9035	60.8482	58.6476	39.1638	38.6947	56.7356	71.4206
EPN2	46.9083	42.2168	109.433	31.5083	64.622	96.2039	50.1184	55.4116	17.8489	62.3642	31.9766	27.9771	32.4359	32.224	30.7411	22.4813	59.1379	31.5687	43.9734	70.258	554.806	51.2611
ETS1	988.873	792.252	410.317	613.494	287.828	1902.19	1261.52	701.542	1031.18	99.6659	759.719	696.267	85.6693	96.6299	130.12	75.4039	120.622	115.702	147.13	156.3	230.763	243.613
ETV3	37.9866	36.8462	103.095	49.0845	20.6487	455.212	21.4843	32.1556	21.6189	14.3074	33.2072	38.0091	40.9568	24.4719	90.3441	33.7686	40.5255	2091.7	17.8303	22.5003	60.8204	40.7559
FAIM3	11191.4	8362.29	254.09	5723.98	8841	5134.62	1145.36	7380.97	4680.73	1866.75	2548.9	478.42	117.871	315.018	53.6976	157.413	147.283	49.0803	58.6842	45.1533	488.447	735.035
FAM124B	21.6702	15.408	18.9211	14.0482	17.1807	20.5009	16.2678	16.0693	13.1806	10.7587	20.0256	18.1886	29.1595	19.3314	9.12936	22.7915	16.6157	11.2646	473.094	126.878	96.5507	19.7298
FAM174B	117.723	92.4672	82.2939	94.1694	137.02	104.088	92.9093	163.115	160.617	69.867	40.336	37.7774	39.8505	53.4051	57.8488	68.5956	42.7977	40.8711	866.81	390.25	73.7899	103.005
FAM198B	9.80066	16.4389	9.14084	4.52689	30.5335	8.4517	5.59882	13.6314	20.5824	54.2764	23.7611	10.2743	515.249	519.512	36.6359	398.226	563.731	45.5332	34.9097	48.3578	58.1632	8.88468
FAM212B	49.9701	48.4461	115.153	23.0098	12.5553	25.2363	70.721	17.6048	98.4512	31.9559	13.7851	20.4848	95.8727	44.3949	15.8193	15.4527	19.3099	12.5008	52.8264	87.806	113.711	569.935
FAM65B	4719.7	5267.74	237.588	3376.09	4454.49	2808.16	256.538	665.208	910.888	2376.66	1586.72	696.531	2428.86	92.8294	193.027	86.8789	136.208	126.286	187.47	170.825	2755.05	8329.2
FASLG	342.839	274.609	188.938	169.217	144.079	140.849	478.987	126.742	171.495	600.258	1537.72	2218.05	108.383	101.15	80.5095	85.7826	70.6496	101.067	128.363	147.268	115.707	250.193
FBXL8	7.71364	3.51511	15.0571	91.1931	53.4748	313.059	66.2887	53.2819	99.5626	47.4255	12.8134	32.6085	43.1056	14.5009	148.232	114.735	67.3626	55.6468	7.76589	6.31855	4.60119	8.57674
FCER1A	106.135	80.9999	88.8159	111.301	70.3334	129.667	64.1151	29.854	73.2325	286.901	168.922	98.1886	622.212	45.6574	56.5487	801.887	2215.37	88.2912	4443.12	4222.61	2525.84	106.898
FCER2	990.308	210.191	26.3739	8.62614	19.3767	10.1479	17.8502	10.3773	30.9749	9.77286	12.5543	13.3681	12.6653	212.752	10.5262	352.928	1104.17	98.2553	13.5398	16.264	31.5291	11.2508
FCGR2B	3389.86	4533.91	2656.04	65.9731	8.2558	30.6985	59.9213	108.558	127.11	121.012	119.945	181.482	287.639	991.968	311.315	1548.94	1529.23	137.204	626.959	1610.4	645.928	1302.13
FCGR3B	434.688	191.942	121.109	178.199	61.4675	133.745	106.498	64.1151	203.851	446.245	494.756	369.661	402.446	256.316	154.082	155.672	158.62	125.098	290.472	123.615	321.047	27547
FCN1	160.549	92.9112	109.931	130.075	144.588	98.7177	63.3727	116.598	122.271	5094.71	465.234	121.809	29800.4	1401.08	306.83	593.096	121.719	120.963	483.48	562.678	168.357	5370.36
FCRL2	4384.74	3466.95	714.637	73.7221	34.1749	55.7795	79.2418	46.9083	24.5345	157.279	54.326	49.0146	47.6563	36.1914	30.9494	17.759	61.1491	38.4073	42.548	30.8697	82.3399	116.184
FES	8.54443	8.67601	10.3439	9.52016	8.03205	6.02497	7.84308	7.26231	8.50406	97.099	211.839	258.842	826.541	41.6577	20.9422	982.2	345.416	10.721	121.959	76.8995	389.55	534.583
FFAR2	12.8385	15.5438	20.1569	11.7758	11.9287	15.8936	16.9426	14.982	28.2729	24.4582	73.9662	13.4413	101.059	31.0121	454.551	87.8165	17.7417	16.5197	76.3395	89.3668	1048.09	4025.76
FLJ13197	129.512	51.641	16.1112	167.32	260.392	110.117	19.8911	41.7629	30.507	30.2589	147.068	36.9511	15.2481	7.57508	15.1958	10.8868	10.0918	8.54957	22.4014	16.5433	76.458	11.6552
FLT3LG	26.2285	56.3356	33.2373	1267.03	2489.21	1471.27	234.492	309.77	644.613	222.022	226.785	367.405	69.2784	18.8623	18.1886	60.3706	18.3306	62.7505	22.8759	47.4892	156.402	26.3581
FLVCR2	69.1805	86.5948	45.3511	83.3738	90.1472	145.872	242.019	256.923	217.178	144.811	140.253	88.3406	566.971	1142.35	1989.42	951.223	2317.02	1056.89	266.923	198.763	75.8073	108.461
FOSB	200.009	243.408	2911.32	41.6529	401.558	59.709	32.1556	5833.25	24.9941	37.5395	32.2286	31.7526	3422.45	29.34	23.1704	22.4974	28.8254	45.8308	92.8253	644.559	7325.61	80.1513
FOXP3	135.978	93.5353	41.2464	65.1469	129.512	190.192	478.811	146.841	2001.92	103.972	31.9856	56.5795	76.153	62.1655	171.731	63.7902	63.2784	64.0282	69.4972	23.2725	140.802	164.674
FPR1	361.321	387.264	343.922	210.203	161.981	240.308	161.244	248.213	222.463	911.948	397.264	303.367	9800.63	880.921	801.887	408.542	281.071	222.401	660.859	716.995	3809.53	27644.6
FPR2	227.451	162.919	101.107	54.9175	60.7802	57.0075	24.3175	56.4475	97.9308	168.839	88.1554	69.0404	964.242	182.316	274.937	95.4386	62.8025	48.599	195.167	344.417	150.792	3797.4
FPR3	325.667	243.661	84.1611	105.808	97.2988	116.598	99.9869	128.484	153.046	196.938	112.658	94.7004	203.421	3004.45	608.269	2357.54	5751.15	4194.21	200.084	328.05	211.115	277.415
FRK	138.305	125.363	59.6049	26.3894	11.2494	5.6391	6.17151	3.21067	6.58822	57.5707	3.65544	6.69447	7.43265	10.8845	3.76299	3.12985	13.4213	18.0569	2.43462	5.77539	6.41697	61.1683
FRMD4A	57.8175	73.558	17.1807	49.3192	24.038	71.8946	48.3346	211.246	38.9861	23.1544	46.142	43.2176	52.7403	161.857	256.173	1094.1	229.183	57.2785	43.9561	57.9116	76.0925	21.6206
FRMD8	197.373	150.74	80.2008	28.9702	14.6144	141.124	249.296	228.187	1019.52	70.749	249.182	162.813	247.252	125.823	271.948	170.773	241.425	290.692	31.1453	134.486	132.153	172.263
FZD2	40.2031	10.7668	25.2027	13.8698	23.7493	6.48248	10.8993	9.46357	14.5466	68.1781	21.5223	11.6108	455.291	98.0242	409.555	777.419	831.752	236.35	210.018	171.535	40.4722	16.4005
FZD3	121.567	138.351	181.163	50.2652	96.6204	39.0416	136.543	449.179	63.606	59.0092	29.435	38.8277	39.7084	31.3368	32.6324	195.351	77.8823	24.3065	58.8458	68.2353	28.0035	73.0087
GAL3ST4	69.5471	72.9335	48.6791	335.593	942.319	238.012	123.377	256.268	169.489	50.3054	35.6643	36.4152	44.099	84.2154	40.45	141.066	141.234	57.3637	198.806	98.7998	310.53	77.3711
GALR1	2.66155	4.34894	5.90308	3.90816	41.0161	6.21204	3.84718	6.99477	4.83586	18.6354	4.22718	3.69898	4.17983	2.44242	4.89763	8.96886	2.49314	3.47511	4.22391	18.246	15.4391	6.07175
GFI1	27.6368	25.203	40.286	293.641	48.0842	132.973	700.661	561.179	587.513	337.367	508.78	394.321	19.3835	29.0337	24.667	26.6084	34.3072	53.2689	1114.64	628.843	40.2767	41.4388
GGT5	11.4982	9.10116	16.6295	12.9997	24.5394	9.26151	11.5782	10.1375	6.91213	14.8026	16.9539	13.6802	11.1302	10.6033	290.215	407.794	21.971	12.629	15.1465	52.3777	99.7	16.7924
GIPR	8.24507	8.6989	5.57083	10.9088	20.2876	5.19509	9.25105	30.9082	32.7475	67.5773	13.4536	11.7281	8.50672	7.24777	31.7304	23.6514	8.58723	11.2653	17.0608	25.509	110.913	10.0528
GNG7	768.008	1494.31	2218.05	133.551	99.4221	104.256	75.9696	63.6462	214.282	51.825	60.4533	53.0877	112.449	82.4101	94.4906	243.486	187.512	70.7912	170.252	115.351	197.772	455.413
GNLY	9.01656	14.5203	19.253	3732.54	134.919	1198.38	233.421	12.6599	24.3666	8201.57	21760.6	23235.4	19.9474	16.5774	20.4069	15.7428	22.3706	21.4504	26.1711	18.3721	24.5261	118.26
GPC4	126.69	73.4117	105.523	43.0244	59.3994	77.9564	53.7586	60.0583	60.955	92.0995	77.4858	42.5845	56.1446	1153.72	129.319	145.872	161.255	86.4733	72.2339	79.6544	31.5548	111.272
GPR1	3.12985	4.7985	2.49314	1.55928	44.3562	1.2442	0.453354	17.1548	52.0842	14.9985	17.2503	1.8637	5.24566	1.06416	0.972465	0.453354	1.02558	2.97913	37.4799	12.2788	1.86974	4.06409
GPR171	33.515	22.9822	13.875	924.372	899.285	969.237	2693.56	227.856	6933.01	4853.06	443.077	1041.13	14.6792	12.0652	25.5177	54.7942	19.2297	560.404	84.1163	46.4161	1086.27	30.6718
GPR18	3056.84	1822.01	15.2867	1037.07	1241.79	678.257	431.408	1521.53	215.753	840.841	1204.17	2025.83	109.666	23.1161	51.6149	54.635	21.8345	33.9473	52.301	39.9014	266.002	156.307
GPR183	275.835	2308.15	296.607	630.528	854.081	3012.77	2265.1	965.207	454.373	475.939	216.235	201.6	196.979	437.173	1631.8	2474.43	437.846	1945.43	303.564	795.551	5121.17	144.067
GPR19	27.0254	36.0835	78.0688	40.6125	73.332	71.8606	373.059	336.969	397.863	29.7668	42.3549	65.6553	19.812	19.6681	10.5615	11.0012	19.8629	14.7471	17.3591	16.0101	237.972	49.9868
GPR25	4.29257	29.4274	141.066	28.7191	10.7786	138.192	12.7547	21.8278	41.7436	10.9335	11.1674	21.4353	14.0459	8.49415	27.3608	14.4167	11.7623	4.70101	22.8178	15.8422	18.2639	16.9119
GPR65	507.571	490.27	162.813	1518.57	572.306	1499.93	850.212	252.28	608.446	2511.23	2138.33	2137.24	1473.16	702.029	263.745	993.554	607.492	155.075	1700.98	1507.87	8034.4	2530.2
GPR97	154.41	141.429	207.651	104.939	57.1513	138.457	94.4058	39.815	136.01	96.937	295.165	418.117	71.2639	98.3684	137.55	92.1907	119.264	138.673	261.461	460.878	4581.7	2246.98
GRAP2	12.6271	15.002	11.6348	280.923	318.911	269.222	151.96	201.267	189.811	166.772	200.764	307.256	11.8251	9.44203	15.9943	20.1279	7.97352	10.115	234.887	140.132	13.6803	10.8557
GSTT1	6.95886	12.4898	12.1145	18.6441	43.1026	14.994	14.0951	83.6809	24.6676	14.7256	15.9318	15.7695	17.312	51.0365	82.5251	520.57	634.226	64.659	349.368	391.849	40.4087	23.0021
GUSBP11	8048.07	10388	30254.1	521.336	587.566	151.265	9.07351	447.762	268.272	15.0728	311.653	98.4389	43.5151	6.40156	14.6144	286.72	9.04525	9.61115	51.7463	22.8936	371.581	277.765
GYPE	38.7182	61.4028	35.6715	26.8793	8.00852	3.69898	4.83349	6.90617	75.9898	61.8922	15.9061	24.753	6.62773	7.19408	7.07164	13.0927	5.36962	8.38658	9.23576	3.74516	8.02246	14.2367
GZMA	204.958	217.19	91.8514	6301.84	440.953	4034.52	1173.96	130.741	318.189	14188.1	13660.5	22380.3	132.043	95.3771	109.708	68.039	93.2939	128.698	50.0748	68.2701	150.589	334.87
GZMB	102.255	68.3223	62.7152	2080.7	85.3613	58.9178	21960.8	64.0354	53.6488	6018.58	15276.9	23235.4	61.7192	136.873	159.297	111.028	30.6782	82.1756	947.077	5600.55	226.971	154.331
GZMH	21.3585	33.9574	41.2464	8555.82	198.934	630.775	896.712	26.3039	79.312	10428.4	11889	7419.83	36.9009	24.8222	15.8936	14.8817	17.7589	26.3463	17.9815	19.6138	52.4825	41.8579
GZMK	184.04	278.181	100.815	8814.39	1423.66	3724.33	187.718	119.848	51.8529	15903.7	1967.19	233.675	67.1375	69.5417	107.072	24.667	79.4561	81.9891	38.1976	76.1424	151.247	421.212
GZMM	6.30541	16.4553	12.3064	1048.99	1215.53	884.013	529.133	1030.22	644.043	893.777	3771.29	2616.39	13.2063	17.499	29.3809	10.3328	10.3094	20.7508	10.5055	31.9997	137.532	65.8267
HAL	380.232	308.503	108.909	84.1753	61.6043	75.4818	78.6338	548.121	79.7409	191.5	99.6015	96.1228	877.179	102.784	90.9599	76.2402	74.7763	54.1152	130.318	91.46	192.072	3105.1
HCK	273.571	489.344	130.583	106.457	107.285	80.3178	81.7989	43.7686	75.0884	737.406	391.703	184.166	7368	3576.18	8146.59	4811.76	4370.59	3772.37	616.141	834.929	3730.86	7443.16
HDC	147.974	177.845	310.116	123.86	18.2423	118.96	82.7124	23.2227	91.9121	90.3347	200.35	150.808	129.552	114.261	200.981	172.289	149.372	109.819	9299.38	9389.5	1119.9	150.614
HESX1	6.86944	5.81023	9.07351	7.04699	8.1724	5.97155	7.37046	8.3697	37.8486	7.64453	8.44048	9.19568	8.36508	7.28572	2324.3	100.313	12.0633	1074.5	6.47249	11.3663	10.3967	7.28393
HHEX	4489.49	2773.84	93.4259	139.035	83.4136	105.021	88.6181	78.8932	55.9092	263.625	245.894	202.846	1914.14	489.308	66.5054	566.325	929.302	94.4388	1317.4	636.739	999.365	946.264
HIC1	5.09235	4.09358	6.79532	8.15993	18.7964	5.97155	7.05796	6.63364	88.0877	11.4497	15.6835	41.8225	7.01782	6.43252	12.5778	6.22385	7.58978	12.1557	8.93759	8.05288	12.8293	7.47661
HIST1H2AE	35.2672	21.8243	277.716	29.913	30.3455	45.6482	11.2494	110.49	64.89	15.8535	14.8482	6.19852	8.28188	6.63361	6.33289	9.27233	17.8976	41.3434	16.9379	29.3602	79.2938	22.1167
HIST1H2BG	17.4432	42.3046	689.646	78.316	138.884	190.055	52.4803	182.147	117.012	72.047	68.3761	11.2141	23.3924	11.4935	10.1375	8.73735	38.3659	137.827	49.4525	29.775	62.6338	45.1935
HK3	12.9436	9.44765	13.2983	21.8141	25.3747	12.8152	21.8936	15.3669	19.8101	140.697	222.505	32.4077	3103.14	3713.56	31.9761	159.122	1093.67	294.171	37.9134	234.231	1199.69	1255.81
HLA-DOB	6607.33	4832.78	4287.54	212.276	54.3407	47.9633	44.0007	118.267	117.053	44.1587	230.425	188.32	102.183	49.6673	1573.19	41.5765	37.2825	2006.95	63.4978	48.718	227.845	96.8865
HLA-DQA1	942.775	1379.12	161.725	173.412	122.694	106.935	167.069	89.1779	621.252	356.732	219.21	214.933	275.353	874.234	4169.72	5225.87	7712.25	6417.32	190.295	390.01	68.2344	218.21
HMGB3P30	30.9743	30.8853	36.5126	42.7999	3.54791	52.3192	40.8098	5.82286	359.741	101.607	38.72	62.1535	27.1958	39.3879	55.1036	37.551	46.9707	53.6143	36.031	16.6542	69.8987	76.9106
HNMT	61.736	55.4757	28.5473	19.6187	10.9677	11.0676	31.7107	8.99261	24.6017	79.5721	26.9129	13.5847	815.427	774.929	161.303	948.839	636.174	279.107	131.757	122.491	25.9124	29.9629
HOXA1	12.9086	10.2332	9.65674	12.8554	13.2616	6.91971	11.0473	18.8941	11.4047	14.5196	11.7673	9.61034	10.6872	12.9153	6.86944	9.89178	11.5261	8.30654	760.292	450.39	8.71383	17.6175
HPGDS	203.791	224.547	125.952	83.7211	88.1375	182.147	92.7892	56.7071	219.694	118.985	177.675	148.339	36.7527	239.785	64.877	138.674	195.445	125.123	21760.6	17743.5	256.519	219.132
HPSE	30.8024	29.5828	32.7452	55.3475	132.328	207.261	494.246	234.922	157.546	302.926	29.9724	54.8891	1285.83	61.937	841.09	894.528	27.6906	30.8414	164.699	103.899	39.2797	973.404
HRH1	206.539	165.458	161.481	75.9744	26.4823	101.149	284.819	78.2921	108.955	212.432	54.0764	42.4701	72.1746	217.659	145.283	2195.07	202.532	128.267	119.111	116.668	81.4171	227.875
HSPA6	70.6496	148.288	17.746	106.717	89.6542	21.312	20.3467	259.19	358.152	78.6991	184.838	284.032	641.214	22.4102	139.863	207.498	65.3133	20.5813	69.2307	129.025	727.068	3303.08
HTR2B	6.17151	13.1148	26.4077	22.7106	11.3104	5.82286	4.60586	9.31734	26.439	77.0354	30.9718	6.95886	13.8505	6.90054	31.8695	216.05	19.648	382.919	52.6928	4.88804	8.27587	7.44665
ICA1	191.405	115.327	209.39	134.253	149.652	289.272	160.779	2419.17	216.274	194.637	133.72	135.275	183.256	198.863	192.888	157.923	204	190.574	218.848	198.986	165.691	309.379
ICOS	6.45883	8.4073	6.14721	194.191	1018.14	786.597	1804.93	7744.02	738.97	36.4221	12.5544	22.5311	5.36245	4.48599	18.5872	5.06523	6.70281	6.15926	5.20226	5.25658	13.996	6.1991
IDO1	241.065	312.452	345.562	241.333	192.087	248.91	201.739	241.493	91.2778	183.592	667.197	671.629	269.466	338.897	26473.4	91.3679	131.573	20536.9	207.892	164.846	1389.42	527.408
IFI44L	24.5742	37.3099	52.9887	84.2622	147.437	127.386	18.3202	132.632	3323.9	492.794	302.401	311.315	307.849	12.5902	6016.73	984.73	11.0323	4019.78	81.3388	95.9882	165.206	74.9768
IFNA10	63.5112	158.422	31.2109	12.5714	14.2557	13.9975	9.37295	15.2732	155.242	10.4593	8.56565	13.1648	13.1043	10.5485	8.4859	7.99712	21.862	8.55497	31.3169	22.4462	11.354	20.7783
IFNG	233.246	168.084	137.391	249.079	107.327	142.182	6344.88	208.339	174.269	269.393	247.349	3575.24	108.149	105.054	96.3643	71.1513	75.8374	92.7857	109.183	70.3222	157.021	187.162
IGHD	10811.4	2526.48	21173.5	62.3477	125.466	26.1416	21.2038	135.569	28.3673	27.1054	32.5821	21.6874	50.4304	44.7005	97.727	106.396	78.4267	56.6384	32.6027	30.0385	257.507	79.2556
IGHE	18.1741	73.9246	4949.62	15.6329	46.8193	54.2786	23.0381	51.7474	18.5756	28.08	19.3651	15.5289	25.2919	23.5125	11.9287	16.0978	36.2382	14.9484	67.3917	25.5289	62.7863	45.893
IGHM	21960.8	14250.2	31273.7	361.738	46.9357	156.939	260.578	2116.01	593.857	226.077	162.309	134.865	127.044	32.1071	32.6772	26.5183	44.4179	41.2559	70.0258	41.6499	834.003	98.1312
IGKC	27164.5	30254.1	36524.4	3097.47	489.18	40.3629	67.8879	329.598	351.684	2059.74	324.357	121.612	318.07	78.0753	235.954	170.836	64.1869	223.334	100.706	162.917	1108.47	119.997
IGLL3P	6633.54	8962.42	42851.3	217.465	18.0093	41.5176	96.4086	50.2748	551.698	36.1928	33.4549	62.7899	70.0394	45.938	157.755	102.126	159.033	142.297	37.3651	56.0642	80.2797	83.4349
IGSF6	46.0713	70.4017	65.0179	27.0987	40.1757	48.7108	35.6445	27.9373	56.7644	137.796	100.289	74.4145	2662.14	6076.58	295.072	1626.55	3679.74	1231.56	156.33	366.635	246.694	4222.73
IL12B	105.275	89.5993	56.9721	41.9429	28.4477	59.2554	77.9172	42.0952	43.4756	84.1218	85.5832	56.9	42.4261	43.5577	513.085	18.653	73.4785	2407.55	38.0766	72.4095	68.6242	127.55
IL12RB2	13.4413	18.3382	13.0704	95.1151	33.8647	106.889	726.45	117.534	219.438	386.713	594.047	1531.02	20.5039	19.7917	14.5274	43.6477	14.0306	10.6523	39.5491	31.2744	11.6883	14.1674
IL17A	24.1098	31.6668	13.1992	7.0187	6.54773	6.56042	294.033	69.22	11.1874	18.3272	9.51161	8.08761	7.92935	7.62259	11.8435	5.79721	7.65336	8.5562	12.0683	20.2032	8.06335	39.5476
IL18R1	32.7452	56.2153	34.9008	197.574	73.2243	243.853	400.361	119.237	512.492	1022.47	829.447	1084.44	19.503	19.5417	7.98404	32.563	22.9411	21.8143	1442.75	2220.3	1494.97	516.094
IL18RAP	63.1653	45.386	22.9231	541.607	83.7597	275.231	367.96	101.484	113.069	4488.26	6172.26	5732.17	92.0218	93.7542	24.9752	38.641	88.0776	89.0952	239.274	362.477	1797.7	2653.49
IL1A	207.809	114.033	101.484	65.8237	98.0215	89.4108	147.654	52.9321	47.7084	104.001	81.8042	75.93	61.1099	627.608	90.0234	27.0475	107.468	387.972	140.51	2906.37	2009.8	204.893
IL1B	508.142	364.92	198.79	144.219	136.962	251.102	200.421	204.288	284.085	352.159	250.043	241.591	1257.18	1273.46	675.122	291.825	437.07	2781.9	3282.43	17770.6	1137.89	3099.35
IL1RL1	161.244	100.369	109.841	34.5629	19.3205	70.1295	95.8847	69.0001	60.4059	98.2789	65.3508	125.083	37.4237	98.0894	93.2607	76.1196	100.319	44.283	730.476	1305.54	971.174	102.91
IL21	346.044	299.77	161.725	59.42	21.3428	81.5844	333.191	1466.93	42.0591	87.9964	38.6803	68.039	103.572	83.5887	59.6401	42.6729	78.1234	62.5209	96.1301	60.0152	93.3864	201.098
IL26	6.12067	7.62384	26.2663	7.41092	7.90237	9.53239	273.571	116.598	20.8208	10.7375	7.69138	5.13666	3.42456	2.49113	4.33019	4.36618	4.35573	4.5319	3.03223	38.0155	4.7763	4.55767
IL2RA	151.265	216.017	79.812	85.824	87.1615	360.445	4978.13	184.438	3823.56	31.1804	42.0444	628.16	25.4112	33.9872	3963.77	146.46	44.9506	2221.9	193.265	310.005	133.808	31.2229
IL2RB	2118.46	1945.52	848.687	4000.22	818.793	2988.61	7562.49	7279.25	12662.5	10958.8	18026.4	19190.6	321.961	294.551	221.979	172.968	246.88	366.143	341.969	442.605	381.194	1044.85
IL3	20.1279	12.5855	13.8149	9.15713	9.48525	8.60384	1689.6	15.8681	37.2922	5.97639	13.5921	28.8125	11.5263	9.76241	10.0457	7.30959	9.89183	12.9434	8.37076	411.28	112.543	12.254
IL4	10.0823	28.8426	39.1214	13.1707	10.4459	10.7786	232.713	118.004	31.8695	32.6334	12.252	9.62447	8.87234	7.66457	8.67366	7.42909	9.54952	9.2842	7.28263	10.1454	52.5688	34.5858
IL4R	11009.3	1883.67	291.13	884.659	2125.33	1148.81	864.196	414.23	3102.32	913.588	851.3	1609.9	1192.22	1054.29	3007.59	846.614	1093.75	2410.48	3106.48	4652.79	1117.61	2809.1
IL5	6.61825	11.6119	9.69458	18.7116	11.3691	35.0736	159.955	28.0728	86.1697	34.7039	8.1695	13.8149	11.479	11.3283	48.5858	18.8379	15.9633	22.5392	12.5706	317.691	22.8151	13.259
IL5RA	122.289	101.543	197.234	42.9451	26.5887	63.9311	43.6207	32.2031	103.2	118.432	45.6795	44.2707	41.0237	36.1397	43.7397	22.0447	51.5829	55.8662	154.524	105.685	713.16	256.057
IL7	250.925	611.452	40.0906	41.5794	34.707	69.255	30.3254	68.388	43.1569	27.3943	24.7613	26.2285	51.3943	93.5035	133.487	79.2008	68.8808	143.507	55.5905	25.0301	18.1319	14.8919
IL7R	277.716	454.55	126.098	15195.2	19513.3	18085.9	1965.11	3066.25	507.16	2118.83	1159.34	341.629	163.305	5078.29	2163.37	85.5914	2156.18	7799.65	36.5611	325.729	358.084	742.672
IL9	60.0583	42.7062	16.7352	43.0656	31.3621	89.9001	6525.44	46.35	15.3743	47.4614	45.8169	31.828	15.7455	22.7463	28.8318	10.0708	31.5147	34.5558	4.12514	15.587	56.7921	24.3296
IRF8	9506.39	7886.09	218.314	350.349	279.688	45.4123	487.566	610.549	196.616	992.357	1625.38	2594.87	2458.71	1929.66	12117.9	3495.42	1652.36	2798.26	363.726	798.945	519.985	281.068
ITK	468.999	409.756	192.218	6471.89	9578.94	7704.63	3954.85	9006.84	7176.36	5787.06	3056.94	3981.74	124.101	115.022	90.2245	71.2657	102.08	166.178	1344.48	1083.59	654.698	380.47
KCNA3	306.276	411.387	1214.68	573.905	465.48	975.655	324.103	263.915	74.9929	440.651	411.394	577.173	143.553	102.942	129.913	20.6166	23.5447	24.0017	13.8169	18.0042	120.507	65.0352
KCNG2	12.531	21.6233	203.722	18.1524	7.92416	12.0781	12.531	13.0927	7.93358	7.28188	17.8817	15.8681	18.8429	21.2866	32.6523	15.9312	16.3577	15.5225	18.1724	21.5578	26.699	11.7052
KIAA0226L	7209.22	5267.69	147.381	41.6978	82.7923	64.877	50.3667	26.5348	87.2938	97.0527	54.3441	30.3631	176.396	104.6	210.47	711.669	61.8126	43.4273	108.407	90.2151	435.451	2046.3
KIAA0754	9.87055	7.16598	4.81803	23.1185	80.9645	7.8792	4.36618	76.1196	56.1673	60.2282	151.046	150.259	44.7905	7.81907	414.805	157.755	7.9526	4.64921	7.69025	54.6433	85.3978	7.87007
KIR2DL1	7.40644	5.15713	4.49318	8.01647	12.7924	6.33289	4.12623	6.19852	24.5539	24.1777	281.984	532.252	5.11644	4.75183	8.60384	8.52212	4.5319	7.02348	30.9029	25.6528	7.45318	12.3442
KIR2DL4	331.776	242.597	326.566	122.225	125.324	79.0053	62.5414	71.0029	119.611	247.045	602.973	1692.52	128.825	99.7435	300.013	75.0782	110.773	151.831	97.222	116.991	187.147	282.809
KIR2DS4	621.7	437.145	512.456	280.161	113.605	120.499	87.8165	129.462	189.826	544.822	1172.83	3017.55	129.085	114.125	136.085	62.9641	137.386	106.756	147.352	135.055	121.447	344.854
KIR3DL2	12.2458	10.5791	7.59574	22.0604	14.1669	9.25105	13.1648	9.92645	30.0312	214.491	511.294	1163.92	11.3889	9.60889	28.0155	13.7678	10.6414	9.63754	17.2002	14.7244	13.6424	20.0196
KIRREL	15.5289	13.7066	28.1314	34.2335	26.7835	9.69458	12.9556	23.9529	171.466	30.4286	18.2087	12.139	13.6408	10.8753	22.7438	37.9632	14.3057	11.3119	42.1158	19.7889	34.1017	15.7432
KLRB1	119.573	241.325	39.3735	8818.27	317.566	10026.2	500.689	4477.73	1260	12634.6	12957.4	5576.72	90.2462	26.6851	33.3991	13.5124	94.7988	37.0021	37.4871	72.1378	276.44	322.616
KLRC3	13.8407	44.6164	9.097	724.776	13.1886	32.0205	12.4117	5.44255	47.2092	586.938	1485.99	662.143	12.5856	6.24598	14.4442	9.75315	18.6764	9.44773	8.28115	15.2143	34.5013	8.77366
KLRC4	68.2502	85.0751	24.4663	218.175	48.8011	17.6763	22.2069	9.62447	33.7634	124.802	205.178	119.985	20.0549	24.9315	17.061	6.45883	10.409	5.35637	14.1484	12.2503	4.90098	44.4641
KLRD1	204.007	170.206	244.549	1670.27	75.7836	207.881	155.962	149.026	59.9991	3580.07	7278.15	6195.93	81.0215	53.1724	62.8912	75.6389	88.9547	61.7902	69.9817	47.9637	58.5005	195.37
KLRF1	153.15	198.61	112.864	851.188	21.9077	127.237	37.0575	13.0244	8.5397	4962.36	10475.8	5911.21	100.115	41.2904	76.1597	182.536	75.1535	65.0283	69.5823	59.5979	107.025	121.908
KLRG1	1351.16	1076.36	482.771	3859.15	467.472	1939.94	275.52	283.204	373.325	4631.81	1700.86	912.267	305.447	270.204	253.101	148.566	250.08	224.202	1310.19	1313.33	448.571	605.395
KLRK1	670.271	280.471	77.8429	8228.46	353.846	276.246	69.1446	105.149	44.3235	5199.52	8790.5	5454.73	78.9162	44.1476	38.5609	62.472	71.212	47.2592	88.0196	77.9887	441.42	246.444
KRT18P50	23.9704	28.1515	87.8165	23.808	44.1209	22.8749	18.7122	30.4705	73.2104	162.088	23.747	16.9179	58.2063	20.1811	56.9721	20.1721	10.0553	51.6255	14.9773	18.0863	163.038	68.388
KYNU	296.299	573.255	97.4243	45.9486	41.3564	39.2061	27.3782	22.7438	128.328	117.086	70.0715	66.7065	858.745	3089.35	6316.57	1059.12	1973.6	7308.58	132.062	327.691	62.4804	100.109
LAG3	36.2957	8.73253	10.1479	521.321	6.26463	175.186	999.694	1296.73	656.821	884.936	139.854	23.5043	7.92284	6.75909	1427.7	97.6772	20.8602	215.174	12.7599	22.3277	5.07071	8.17094
LAIR2	424.479	238.183	166.955	1078.39	212.523	371.034	81.4305	234.346	3022.38	1320.82	1596.84	1637.52	103.003	85.5472	207.881	88.7396	96.2269	78.26	85.2787	114.867	376.255	260.851
LAMP3	47.2828	46.6682	128.432	134.784	120.927	160.305	368.632	165.584	264.04	132.201	210.826	418.71	38.7623	316.777	17116.2	113.141	1014.14	23356.3	81.9463	130.06	540.571	320.923
LAT	157.413	133.151	111.423	3224.98	5669.61	3282.26	1447.74	8480.62	3200.7	2738.32	1722.58	1262.25	239.583	603.686	162.813	181.953	205.265	218.747	3738.76	2477.47	405.703	209.655
LCK	337.44	327.11	40.8098	8763.86	8948.35	7786.12	4042.38	9578.94	6736.74	4299.61	3604.57	2808.16	80.7588	64.4552	25.9955	22.8597	43.7917	57.6156	33.896	20.8497	245.233	186.869
LEF1	30.9082	28.4866	56.4812	1204.84	2704.72	1154.22	412.928	495.873	364.873	144.343	115.193	115.853	12.5416	11.5183	11.8316	15.8062	11.6118	16.851	20.3309	18.4944	107.146	31.2755
LHCGR	154.689	195.379	59.3994	9.89745	24.4663	8.2558	5.59882	9.41974	139.09	126.934	21.7148	26.0678	11.4701	31.7589	23.0381	22.0316	20.6374	21.3168	31.7528	22.2362	51.2502	82.9157
LILRA2	20.8819	19.9715	13.2373	20.1625	27.3986	18.0226	13.57	14.6382	11.5879	151.849	101.395	38.7717	1764.82	852.08	317.686	220.179	135.314	67.5687	133.875	107.11	283.331	2439.78
LILRA3	7.15304	6.78733	5.58379	9.02114	28.1127	6.05262	7.38294	5.62515	40.7209	19.253	20.3795	12.1019	880.457	53.464	973.175	154.52	27.0561	394.948	37.5755	18.2534	81.141	117.46
LILRA4	33.0212	111.708	65.087	24.7782	17.4575	57.8488	18.4317	9.66943	500.191	40.0153	19.4983	18.1212	65.6877	44.4159	92.5041	38.5861	34.1614	31.1841	15.2038	8.33105	15.6327	63.1084
LILRB2	30.8866	28.114	15.5661	25.5742	6.64639	9.99668	9.08561	12.4368	61.8982	357.619	201.72	36.0903	3344.12	541.407	4796.5	1185.83	250.193	291.791	334.358	328.451	1013.35	2905.94
LIME1	23.9209	43.8231	1021.39	1287.73	995.055	1225.6	171.907	801.887	383.174	666.809	181.478	47.4626	78.1625	41.8288	34.537	50.3354	42.4277	48.5118	45.0411	104.288	52.5652	79.5383
LINC00597	15.983	18.3267	7.21404	6.84173	60.4387	3.68102	3.72054	33.9572	12.935	65.4169	128.014	72.7276	23.1863	11.3705	87.5607	126.347	7.57251	6.36978	68.9801	313.742	142.381	20.7146
LINC00921	675.122	227.587	145.596	132.811	40.6441	146.144	22.7915	103.312	71.6171	70.8828	116.246	70.4734	69.038	21.4857	43.4735	70.7971	21.8107	30.6908	24.9314	87.9466	427.588	287.71
LOC100130100	19.8475	28.7509	7525.22	23.0508	19.1205	16.0978	15.8681	17.1674	12.2361	17.1419	10.3529	14.7091	16.1383	13.761	15.9312	14.6144	16.1139	15.3566	18.8119	13.0601	15.5716	17.2301
LOC126987	135.569	103.543	195.695	72.4532	106.312	91.2817	101.197	23.6017	749.8	23.7671	86.3773	76.6222	68.1921	49.25	120.128	101.406	85.3483	91.8998	52.8221	25.0177	72.2632	91.2733
LRMP	2106.84	2947.59	1042.75	631.913	861.661	327.499	185.186	2003.33	135.969	613.08	1245.63	436.58	1048.68	155.304	38.7994	773.492	535.906	114.675	727.18	621.283	6331.43	3231.63
LST1	29.9842	20.9442	39.9482	520.378	264.602	332.373	131.1	36.8714	71.2982	1394.2	672.959	291.322	5975.19	2191.48	2243.55	2286.08	3691.09	946.6	1225	1641.97	4186.04	9953.02
LTA	11.6811	12.0153	12.6027	21.1657	258.388	27.6975	2867.61	524.477	138.299	13.2819	24.1884	2880.86	12.5162	12.5287	114.104	14.982	14.6004	12.8246	12.9561	17.7881	26.3185	16.8352
LTB	10351.6	12117.9	106.629	9829.72	13247.6	12009.4	5257.45	9725.14	17485.2	3372.61	1009.91	16862.2	321.356	127.317	116.286	161.002	184.548	112.061	222.259	400.906	2136.99	5458.25
LTC4S	61.1296	25.9438	66.325	132.358	77.1189	78.4084	50.0922	112.515	13.4889	117.934	162.857	97.9755	91.8755	110.095	145.925	581.669	224.329	67.023	1156.12	1035.92	595.916	114.193
LY86	6947.98	7763.97	815.009	382.952	398.872	198.552	176.744	208.498	379.337	1584.31	243.116	224.076	5218.06	1832.78	1246.62	6395.57	1997.21	601.102	297.421	221.121	654.471	691.785
LY9	289.073	607.834	552.034	1310.96	1851.72	1298.43	51.0458	979.013	199.263	1132.32	271.973	28.5058	30.0009	34.0146	28.2941	252.28	74.1775	32.7997	53.626	25.9837	71.6093	59.9381
MAGEA11	22	32.7273	33.6952	20.7278	9.27233	46.8193	31.4907	14.268	78.552	84.0851	19.8797	10.0097	5.93275	8.16545	6.8817	5.47357	12.4408	7.14547	5.96527	28.6909	54.7214	18.0576
MAK	20.1135	20.289	15.0571	8.15219	13.4413	9.82298	40.9239	13.8407	9.96012	22.075	11.4715	14.9579	24.8142	11.767	40.7237	106.23	13.8301	54.0124	27.9095	58.2589	356.324	1120.13
MAN1A1	293.526	262.019	4141.04	239.418	96.3643	219.425	337.677	280.633	242.052	294.362	381.991	308.664	205.526	541.541	493.866	534.806	366.549	444.627	641.745	519.595	169.353	662.108
MANEA	3.43659	17.6022	658.341	52.6888	48.3642	63.6155	343.197	85.7472	33.2363	24.982	72.1721	132.973	67.0997	120.266	81.6927	117.008	111.352	130.22	87.129	34.1284	4.4502	3.04754
MAP3K13	5.15251	4.88791	10.4581	7.38196	8.88663	6.38254	7.50078	4.94511	9.2449	6.50203	7.17607	6.29263	7.05178	7.23932	37.0841	7.84308	7.96423	195.751	5.5452	6.09872	7.76688	7.9937
MAP4K1	48.65	923.459	201.465	1721.22	2431.5	1387.56	1231.7	4278.45	2031.18	1550.1	747.315	451.449	317.967	25.6081	31.1039	367.271	58.9839	23.1068	361.742	310.298	272.973	35.1823
MAP4K2	10.6504	12.6324	8.42736	17.706	144.696	20.0115	85.1934	16.9815	32.1151	10.7797	11.1254	10.4329	12.042	15.0538	9.05087	11.5998	11.2841	11.2268	8.80753	10.1335	10.8278	12.2408
MAP9	10.2984	13.0837	8.28887	93.4008	96.1573	25.3052	55.7452	64.4808	22.3117	3.35357	37.6368	43.7102	1.42101	2.14073	2.38782	3.78524	2.57433	2.77256	2.77825	2.81567	8.73923	2.7384
2026-03-03	611.985	264.942	286.095	78.875	110.899	78.5953	79.7366	183.641	205.257	85.7698	190.571	194.257	103.566	175.875	328.074	56.5487	138.056	125.251	1744.53	2814.29	1152.38	205.075
MARCO	9.0294	10.7417	14.4685	14.4579	38.5609	10.7103	14.4917	24.0051	27.2561	12.8198	16.116	13.7294	236.736	2418.05	48.7727	117.151	17.5205	15.1549	14.2287	26.6154	21.0621	14.6427
MAST1	9.25105	14.9058	845.849	6.64017	10.1849	8.22026	11.1463	19.1803	18.8545	8.10348	10.7148	7.64466	8.49261	7.33323	9.15145	8.53329	7.34003	7.65439	28.7744	20.8472	15.6	23.9864
MBL2	59.0537	96.1266	15.6914	2.66146	21.3747	6.17151	3.59401	3.74022	133.631	38.1354	14.1521	6.33289	4.93937	9.46493	5.3981	9.19568	8.24077	23.8051	4.8729	5.57559	2.33225	21.7545
MEFV	27.2835	27.2299	14.2424	10.2958	7.22582	12.6721	8.23249	11.6576	14.7399	44.2812	19.7633	14.7683	552.712	12.4959	10.0823	9.17343	11.069	10.8642	18.0619	16.2754	21.0153	871.816
MEP1A	939.626	391.2	222.386	54.1763	22.4298	141.229	43.1304	54.9223	169.547	136.175	85.6285	89.4108	98.2613	171.933	25.4824	66.4662	186.618	321.883	25.2977	96.7027	257.504	165.37
MGAM	8.04398	5.31114	5.16682	3.96432	4.92986	6.15943	5.09235	5.7835	9.15013	48.5137	314.541	47.8752	159.713	14.1331	5.16682	5.6658	8.88169	6.62539	234.353	137.717	609.183	5009.47
MICAL3	328.982	319.773	89.2951	100.601	19.3066	126.69	131.452	93.5863	14.4332	38.7602	40.0477	117.912	15.5702	19.845	25.3579	17.8119	21.7202	22.5856	150.532	127.629	47.6824	10.6393
MMP12	746.926	488.893	163.901	79.2716	52.709	114.875	105.149	81.6927	265.139	233.258	98.1638	84.9536	95.8511	243.059	399.19	221.574	15992.5	3929.35	207.794	2823.79	241.241	296.412
MMP25	136.288	125.533	196.225	211.532	232.463	168.154	115.672	162.757	370.105	134.733	149.938	457.328	446.48	119.313	1099.92	583.938	563.306	1130.61	147.125	181.149	1253.63	4281.64
MMP9	338.944	388.106	357.975	286.914	359.615	395.42	258.478	424.479	396.894	338.895	688.249	284.13	335.43	38944	2727.98	16386.1	3188.62	2899.73	1191.48	12655.5	635.086	6429.78
MNDA	29.5032	276.079	5.02271	50.8186	9.21739	8.75053	4.5257	13.5007	38.2862	2157.23	790.372	301.321	11447.6	2609.87	4016.52	1867.62	4559.64	2133.56	2154.02	1279.19	3154.58	22598.1
MROH7	23.0552	26.7631	330.053	28.6742	29.6055	31.4907	27.5577	33.164	19.7241	52.9065	19.1112	24.8341	31.9287	30.4905	26.7234	24.0217	27.3899	29.8171	39.0897	67.8949	37.2994	35.6514
MS4A1	18085.9	17478.1	396.391	343.922	52.229	220.858	125.466	112.287	272.7	505.156	193.332	177.386	128.634	31.978	94.4906	64.1902	64.5661	122.19	80.2912	52.0939	704.401	274.659
MS4A2	151.202	187.591	119.197	108.622	99.1354	111.383	94.9203	79.2008	67.676	124.424	93.2797	69.1805	52.1772	70.5035	67.6999	68.7742	73.0631	95.0804	4441.18	2673.25	321.659	126.264
MS4A3	121.291	62.7547	60.998	80.8622	8.75053	40.4195	20.8819	35.1209	36.5391	105.015	592.617	191.135	23.5532	7.81822	20.779	38.2227	15.8738	21.2322	1963.69	893.552	1384.1	174.69
MS4A6A	1102.97	616.096	326.352	221.196	167.864	216.369	177.717	149.251	453.076	2149.72	222.71	191.823	8814.8	268.508	402.562	16167.2	3743.67	167.436	704.436	501.773	408.738	1136.62
MSC	28.9341	44.5217	115.153	78.7852	42.4125	85.709	243.575	31.9551	172.577	132.072	60.9848	42.3037	47.4679	631.845	1562.14	101.484	573.366	1844.92	63.7632	148.361	75.2824	111.475
MXD1	22.7765	22.4068	25.9603	67.1778	255.888	110.943	65.2926	148.911	94.3387	100.623	201.823	62.7533	250.016	83.1937	135.729	26.569	18.2441	247.665	27.8835	51.8774	1552.58	2389.81
MYB	365.48	297.354	123.904	648	590.59	269.624	838.001	1793.19	735.502	250.061	615.521	235.713	300.762	95.3128	78.1025	118.91	97.4474	366.991	4336.14	5021.57	3653.92	505.081
MZB1	46.8193	122.259	20117.7	42.839	70.2364	9.91497	21.7831	18.1609	65.4667	62.5158	21.7605	26.1599	24.8565	22.2707	30.4274	33.8191	23.2132	22.4117	30.7949	29.4934	52.5266	29.7963
NAALADL1	11.6232	15.794	10.5615	70.9831	207.96	147.328	20.4544	150.751	48.5703	62.4683	344.958	228.019	31.5238	14.3773	8.28887	10.2861	7.32037	17.6609	8.86794	11.2147	15.8679	15.8925
NCF2	153.496	345.136	194.191	62.3428	225.028	88.1785	60.4761	68.8116	425.69	1620.91	483.385	168.836	12280.9	15650.1	762.035	11487.9	11149.7	3147.59	956.168	1619.08	20110.6	17226.8
NCR3	152.012	792.851	42.5845	1756.08	250.102	411.611	407.223	201.404	669.218	1859.56	1482.73	3218.19	56.9457	30.8333	105.996	55.947	86.3358	33.0987	96.4754	83.5166	146.73	223.273
NFE2	6.09454	6.76898	11.8671	107.356	48.9856	33.47	7.61889	56.3807	67.6835	79.0454	134.364	82.8706	1517.64	30.5501	32.4288	110.076	12.4099	11.9599	233.716	148.196	272.887	2938.87
NIPSNAP3B	1577.98	744.774	349.55	128.037	41.7108	137.605	86.0562	79.2418	106.126	497.434	152.773	105.193	89.5717	79.7027	105.236	106.935	69.4821	124.343	207.153	142.55	153.991	331.76
NKG7	6.99477	10.3385	7.72618	8640.63	106.539	679.691	947.373	7.58219	18.5123	10086.4	13911.2	14574.7	34.6546	4.93467	217.225	6.54773	4.9613	6.55772	429.353	573.003	24.2643	13.3157
NLRP3	22.1418	20.5327	15.3784	15.3058	18.4568	48.0532	14.1784	11.6576	28.0412	51.5852	44.6026	88.8957	636.629	32.5057	37.6791	322.062	310.278	19.6889	26.8499	423.073	68.368	478.877
NMBR	507.384	573.646	242.527	45.6383	8.77366	31.0596	92.9954	20.0406	117.852	183.173	29.1551	48.0532	77.8573	49.4452	16.4218	35.1722	81.8034	17.4299	11.1989	24.638	103.947	201.752
NME8	4.03108	3.92866	3.86656	4.66239	6.42155	3.21067	3.69898	3.74022	11.9191	34.0487	253.546	13.4175	14.8253	5.97286	97.0905	422.96	24.1423	7.97883	58.475	23.3366	117.609	10.3646
NOD2	6.93252	10.1885	224.313	8.39871	8.56837	124.141	147.974	116.112	42.7854	146.631	178.258	166.062	1302.13	91.5637	2182.91	811.254	31.532	249.207	31.6866	7.93924	617.723	689.376
NOX3	12.0097	6.68283	6.67074	7.38221	8.61552	9.10729	7.48907	8.53329	5.48658	66.2489	7.47562	7.10661	11.1731	7.87797	9.7069	8.99261	6.58104	7.1391	133.312	215.579	6.27168	15.1294
NPAS1	18.2277	16.1954	27.8993	24.542	10.2527	20.7203	8.31133	8.5929	159.759	12.0898	12.1803	12.9556	14.378	15.3627	12.4957	17.3916	15.6061	15.1895	22.0496	13.7874	19.2717	23.0757
NPIPB15	1624.15	2800.24	1335.66	315.438	11.1029	753.236	217.616	262.148	1476.41	908.381	288.974	230.681	176.782	212.56	282.216	370.158	246.267	154.042	82.5556	173.876	399.875	1079.51
NPL	18.5872	15.4317	51.4356	84.1412	16.8003	77.7584	115.435	26.3219	67.9754	151.155	98.0337	113.508	856.406	1653.08	501.962	4287.54	2046.53	469.32	552.919	434.399	1095.72	2221.13
NR4A3	136.962	146.699	133.94	83.3665	117.49	96.7967	315.267	165.584	462.391	158.621	81.3748	142.727	91.301	198.742	448.709	100.485	479.801	2205.78	126.341	1237.55	4000.43	289.595
NTN3	6.56042	15.1702	21.4843	8.66871	23.2906	11.4873	28.1515	7.66803	180.394	39.585	5.96053	6.67074	8.72821	6.38705	11.6232	15.7166	5.55	7.93202	3.852	5.96859	12.8956	14.6312
NTRK1	13.57	13.7366	28.0548	10.6243	22.8422	15.0196	21.0813	9.8349	11.2707	17.7064	9.51007	13.6096	11.9146	8.11604	8.77366	8.95714	14.8742	8.22009	353.886	1165.77	24.8362	16.0578
ORC1	23.6848	41.0092	30.4705	48.7875	40.5305	49.6901	571.851	149.821	27.6705	17.566	28.1674	199.519	42.2689	50.2754	21.5309	49.3371	43.5207	20.2469	138.276	141.323	139.658	15.7046
OSM	2.05303	2.70864	2.05303	3.8234	2.3079	4.81803	45.0175	12.9436	142.651	20.5538	2.26419	172.717	4.07168	3.54071	3.12985	6.3191	10.9103	3.537	13.9468	8.40893	1657.87	188.238
P2RX1	161.725	37.9093	36.6123	180.798	168.409	119.891	110.766	142.886	70.4502	184.552	133.765	137.761	686.859	198.679	134.649	356.214	162.159	57.6301	2865.6	2193.46	1302.72	1169.4
P2RX5	9725.14	9116.67	2524.75	784.988	670.831	770.018	524.855	2876.6	725.344	1108.13	507.746	492.82	175.541	33.0503	21.6874	20.0115	37.2128	35.5353	174.366	298.992	355.902	35.4646
P2RY10	436.58	348.903	408.38	319.105	340.883	516.369	293.21	313.29	931.709	107.441	236.991	207.498	20.9578	11.3697	20.4848	16.6432	5.34076	142.707	27.3326	59.5371	1812.07	350.024
P2RY13	9.19568	35.5967	8.02048	7.47061	7.35724	6.46999	7.27466	6.98274	10.2025	233.214	76.9282	13.8149	2786.28	120.649	473.334	2965.89	25.7896	8.1943	43.7898	60.8815	1447.84	4885.26
P2RY14	1638.86	196.048	30.6985	154.861	63.1996	75.4039	76.7759	33.7444	102.953	512.625	214.645	215.228	51.7107	7.68102	21.3585	852.556	214.753	24.7276	2202.53	1476.44	9767.66	1604.24
P2RY2	11.6576	13.6019	9.90306	14.9726	11.6692	11.4155	13.3559	20.6326	10.117	12.4214	14.8344	11.915	172.181	86.5803	11.4415	9.46357	10.694	14.5935	14.4635	89.7654	944.408	20.4649
PADI4	10.8638	14.7249	16.9934	54.8131	22.0601	15.9445	24.6134	19.9229	9.85899	140.672	117.712	26.444	765.874	15.8207	17.759	12.531	21.1377	36.5802	110.349	145.704	609.723	834.179
PAQR5	23.5528	20.5251	15.541	14.1791	25.7985	15.9574	14.8817	13.0591	36.9374	28.619	16.9254	12.6962	14.2305	301.514	18.2809	17.4691	19.082	15.7695	367.64	291.659	16.3392	21.3501
PASK	513.869	628.041	674.835	1441.39	1036.99	2312.35	982.669	7489.42	1422.86	232.667	194.695	256.268	146.709	114.194	240.986	221.421	159.755	188.64	189.825	170.798	412.543	260.125
PAX7	67.6002	81.2673	281.52	23.3115	25.7303	42.5547	34.3224	37.9866	107.199	47.5768	13.9977	21.9077	38.0368	20.5506	24.2487	19.3349	32.2086	32.6891	22.8858	40.2643	82.8596	43.8946
PBXIP1	399.906	918.022	803.586	1520.32	1070.73	3186.54	192.087	1612.6	3045.59	570.958	527.87	195.077	253.475	80.0967	197.578	410.874	290.732	562.839	173.227	203.168	835.091	980.023
PCDHA5	5.12217	7.92943	11.4291	15.4359	25.9241	33.8647	7.73695	11.0217	107.68	43.8131	10.2112	11.3907	10.2896	10.5554	85.9386	8.2558	13.6417	6.04593	10.7444	6.114	10.2706	12.678
PDCD1	103.873	124.685	105.44	153.862	130.699	149.026	234.767	2598.76	263.948	208.089	128.534	122.449	153.262	114.241	134.595	133.071	111.799	122.186	130.333	95.2768	223.738	277.599
PDCD1LG2	17.2471	11.8152	12.2092	12.805	15.1059	11.0347	14.4167	8.14755	75.96	15.6681	22.0111	12.9203	14.0179	55.0451	448.874	343.439	116.374	813.79	9.97975	18.4394	72.1116	22.6252
PDE6C	0.972465	3.75128	1.47909	1.934	21.4194	6.21204	1.65886	6.60682	1.64625	6.31719	14.8988	2.38782	4.55648	3.19069	2.99219	3.50515	1.99354	10.5724	8.28162	1.11917	46.4739	2.18143
PDK1	32.8097	24.8667	1399.42	231.295	518.453	121.152	170.899	117.296	486.749	23.3703	32.9252	37.9632	25.631	126.874	131.258	121.945	96.8358	22.4736	23.6775	30.1564	571.517	43.6525
PGLYRP1	18.9082	23.3446	20.1135	9.95704	9.78903	15.629	16.084	19.7704	12.6251	16.0779	99.2742	30.4274	13.9799	13.3804	12.649	15.4787	11.0513	16.0567	237.888	262.499	752.183	1587.73
PIK3IP1	2462.09	1132.15	728.372	5245.61	5090.53	4353.54	461.309	2315.26	4814.02	1330.85	1203.07	322.61	647.754	249.271	209.465	1631.8	295.079	259.742	557.4	310.247	780.146	545.65
PKD2L2	9.7069	6.77668	24.8172	18.9053	52.0634	11.4626	23.1222	6.03929	47.3763	47.6786	10.9787	7.92416	13.3966	9.8641	12.7432	20.1135	5.88538	14.5085	160.858	48.3207	259.951	62.5623
PLA1A	35.6207	28.1193	15.1565	16.1139	16.4589	7.84308	14.268	19.9388	16.468	31.5912	25.1395	12.8487	59.3558	26.25	2799.77	14.404	38.041	647.107	48.997	43.3708	53.1552	26.0352
PLA2G7	100.732	79.0612	69.9407	24.3188	12.7667	36.5126	39.2654	37.6006	108.845	178.742	73.0994	50.3057	1290.2	10066.6	1679.06	1569.46	5706.82	5086.1	1067.95	980.108	43.5154	59.0924
PLCH2	31.9135	14.4442	32.271	26.9269	169.193	136.855	42.9338	176.084	981.148	71.6641	152.094	132.377	47.0658	31.4083	44.5041	29.6257	18.775	30.8709	36.2777	74.7392	102.883	101.447
PLEKHF1	39.9214	32.6638	301.519	884.511	341.008	508.739	485.645	919.885	373.285	1042.96	1513.84	982.2	45.5333	292.52	73.4395	33.4925	40.5843	34.5708	73.3669	281.004	61.6666	50.1118
PLEKHG3	11.3907	10.8056	11.0789	293.525	76.7344	559.742	106.629	26.0138	17.7529	927.803	855.492	317.791	417.65	137.043	590.797	180.272	25.6788	21.4213	204.776	37.6832	1449.68	1603.25
PMCH	12.4	10.595	16.5602	7.0561	12.9667	14.818	138.142	9.80066	9232.54	19.4491	6.72716	11.0903	9.49164	8.82206	6.06637	7.41776	9.76337	11.8849	10.02	32.3372	10.8105	13.4286
PNOC	4198.53	4255.8	3031.84	88.6779	64.6933	65.6942	83.0232	22.1079	82.8029	192.035	65.3665	78.1376	230.847	93.5751	42.9899	92.9954	68.4616	98.8269	62.5268	105.352	156.274	269.361
PPBP	112.73	89.8385	166.644	61.6725	65.6216	58.2388	20.8958	63.6462	117.729	476.662	37.9054	17.4957	80.4667	3754.15	230.146	292.992	91.226	211.939	78.2133	1402.08	52.0206	564.58
PPFIBP1	68.7742	10.814	17.0471	40.7662	45.8635	26.7835	19.7563	5.4591	41.7896	11.9742	21.6981	9.75315	24.457	36.4249	6.90617	11.4758	218.621	76.7271	44.2042	30.4511	8.53965	12.0558
PRF1	201.957	236.135	213.412	8182.52	847.81	2130.07	1288.37	953.501	1643.01	15440.1	26164.6	27164.5	142.749	88.716	55.1357	23.1549	67.8649	103.921	346.365	285.221	268.372	422.67
PRG2	98.8428	125.311	157.53	126.647	107.029	139.101	165.454	35.3128	68.5254	16.547	70.8192	82.7124	117.086	103.375	295.679	263.653	85.4789	89.8306	19061.4	20880.6	189.27	59.6527
PRR5L	114.465	191.972	14.2801	302.018	88.7805	230.075	127.967	56.4812	70.0695	758.374	1048.39	1138.96	109.13	36.0795	74.9309	109.086	12.1949	77.2308	335.823	374.279	432.932	183.371
PSG2	1541.92	1234.84	423.094	157.146	109.531	214.862	99.1354	80.9266	294.243	352.744	148.449	136.135	170.07	156.968	95.3014	126.992	116.271	146.261	80.5048	42.8699	61.8766	553.499
PTGDR	84.749	75.931	34.611	549.73	59.4385	135.829	56.5155	38.9319	36.9455	407.859	1627.92	2044.54	36.2589	25.255	40.9832	26.7835	32.5776	29.8008	21.2377	29.119	137.787	79.2027
PTGER2	47.3788	20.4964	21.501	2260.8	258.842	4236.41	1056.86	14.8559	2608.2	2957.93	2983	5770.13	1154.31	619.163	170.395	1754.34	584.124	826.856	460.429	892.072	501.023	183.698
PTGIR	32.0662	21.6554	30.3631	46.5103	233.246	59.6049	161.002	24.8504	1296.62	31.9775	31.0638	30.8664	482.862	37.7912	1832.07	1096.66	27.4025	1333.26	196.252	113.905	26.6106	47.1062
PTPRCAP	4113.17	4036.43	905.817	4378.93	1887.92	4607.98	1493.35	5576.72	3413.92	1703.23	3602.35	3305.99	35.7657	26.3021	18.4449	30.5122	29.6088	51.6965	42.2402	16.4595	351.605	40.9839
PTPRG	106.583	96.8888	84.3262	3.79883	4.27362	3.94927	12.6027	12.9884	154.792	67.0174	8.39063	5.59882	6.37327	9.60027	31.7526	4.70676	8.9314	18.2435	9.87267	2.9782	2.9929	109.628
PVRIG	874.709	1156.81	303.25	3978.91	2515.25	1786.8	818.474	3927.76	2477.59	4095.75	4533.06	4025.41	99.8828	68.6564	20.7645	113.369	57.3622	96.6921	87.8153	17.2273	164.347	357.655
QPCT	15.5899	25.7861	2273.28	24.0352	3.41162	22.2227	65.087	2.0118	12.203	22.4979	69.3929	48.5246	1499.93	2646.76	113.835	1278.36	1578.8	420.58	235.906	247.866	38.6778	3236.17
RAB27B	7.83161	10.4975	11.6576	25.2562	23.272	35.4335	10.7908	22.5138	68.2196	40.1399	91.1955	82.1807	6.93152	6.06258	13.5007	31.3408	13.5363	29.7332	907.939	649.757	28.8082	8.59015
RALGPS2	1597.11	1305.48	112.819	57.0268	40.2571	23.4223	36.8021	28.212	98.9013	85.4815	54.5636	32.5413	44.86	27.2458	22.0316	63.4436	37.7035	39.5414	44.0888	47.5618	56.9276	109.43
RASA3	10.5615	24.235	13.1402	270.981	156.482	327.847	24.5742	71.2289	79.6083	68.9679	212.79	65.3311	93.3435	21.3644	14.4311	115.94	17.299	12.3226	15.3721	19.0983	26.6645	19.4265
RASGRP2	5911.21	5135.51	68.8116	2427.95	4016.52	2855.39	121.34	169.599	1173.44	997.194	1363.76	256.538	759.979	41.209	120.64	102.042	65.8803	130.574	281.324	209.593	1547.79	1260.17
RASGRP3	458.36	575.453	3254.1	16.2266	28.7949	13.6687	13.7418	15.8434	93.1489	16.025	15.5115	19.0777	11.4392	735.01	552.034	1320.7	986.072	1037.51	57.225	90.1858	77.0016	15.8927
RASSF4	22.6771	18.661	15.1179	22.9819	29.2554	19.6695	23.4877	25.7631	67.8215	20.6472	228.528	146.196	672.104	591.626	3036.44	560.785	657.841	2481.69	39.5302	30.9134	15.5773	33.7739
RCAN3	46.6661	40.6645	41.2995	155.03	219.644	566.986	193.094	28.8125	332.67	28.3536	7.23561	25.0117	41.6834	54.9882	37.6006	28.6715	30.5551	106.627	6.23015	35.0728	10.9914	5.26993
REN	63.7557	51.2803	391.964	30.7495	76.8134	42.4701	37.2987	35.7949	74.051	25.6337	26.149	26.4263	31.4489	30.597	29.9437	26.0311	25.3695	25.1845	87.8579	51.6107	33.5244	43.2934
RENBP	53.6055	41.6905	23.1549	45.591	37.113	34.3453	40.6149	18.3336	33.375	37.6646	20.4386	34.3453	215.088	433.093	777.77	1584.31	205.937	113.66	101.644	192.926	306.39	77.0876
REPS2	40.3629	27.9527	23.9209	13.8876	12.0895	18.9522	8.28887	18.5713	22.28	19.439	16.0062	21.7177	153.288	14.4958	9.78903	171.231	46.4036	43.1156	108.25	19.052	735.572	1345.64
RGS1	180.199	246.272	742.002	646.722	215.673	1496.61	1321.5	1981.05	1384.65	110.307	147.042	255.51	64.4417	147.149	184.994	63.8235	62.1036	3515.83	507.24	474.485	6082.81	111.35
RGS13	71.2657	70.4912	269.913	26.921	11.2033	22.2227	7.84308	7.97278	27.7212	60.0099	36.2712	29.9437	18.736	9.04132	5.13666	3.82861	4.08349	34.6737	2908.94	3858	1591.02	19.8344
RNASE2	186.472	164.907	350.768	216.873	156.133	98.7636	102.519	83.7597	107.053	600.512	663.055	230.075	3614.28	144.229	407.223	677.714	143.263	145.721	1975.14	2222.69	6527.5	672.191
RNASE6	1799.68	1157.23	2281.11	17.0513	28.1314	64.4438	8.86355	22.1728	11.3732	777.255	84.5879	14.3677	4038.45	2527.65	306.169	5075.1	8418.34	853.615	681.365	506.467	144.009	2002.13
RPL10L	36.0387	70.343	311.315	321.35	328.074	588.702	346.941	160.245	144.445	184.475	91.2767	98.9284	95.7049	57.3155	53.3494	70.3334	26.9817	75.5232	182.734	140.712	24.8215	13.6945
RPL3P7	76.8505	379.486	1151.46	1290.95	4477.73	3370.86	1067.78	2289.14	1429.67	649.198	256.676	55.1036	109.461	25.6758	39.6473	31.9351	20.7984	74.4774	459.178	252.447	266.182	142.538
RRP12	12.8152	12.5725	546.135	10.8322	10.2629	14.3173	378.729	17.2718	28.9685	9.38933	20.597	75.4449	288.345	98.8497	11.7281	14.5147	35.4971	11.8487	26.9147	173.353	930.231	274.094
RRP9	9.54453	16.3321	17.5485	92.3615	116.424	49.5309	524.282	82.563	21.6171	72.6399	53.2923	186.602	36.1323	164.951	183.181	91.1632	29.2975	16.4331	110.62	173.367	45.9058	9.94509
RSAD2	215.228	211.215	215.517	164.102	230.681	222.858	149.426	101.608	852.591	390.708	300.348	666.804	334.986	78.8724	6976.48	140.167	115.741	7545.53	399.435	312.62	1070.38	713.359
RYR1	108.558	115.914	61.532	134.679	13.3104	134.919	161.981	214.172	1289.51	142.581	38.1114	76.7344	128.592	205.797	72.9949	102.3	117.169	105.54	15.7971	55.4883	75.752	199.924
S100A12	190.663	205.61	206.614	103.089	122.046	78.9688	77.6091	114.327	93.8562	2375.56	1088.21	220.626	11149.7	143.016	258.3	123.701	132.832	138.87	1054.17	976.508	374.452	8781.77
S1PR5	7.99712	7.02749	7.65618	41.049	8.4517	6.54773	6.84333	8.88663	5.61564	13.0671	587.658	175.698	6.78845	9.80063	6.63364	6.43369	6.92011	7.66804	8.97421	9.12493	8.09185	9.35291
SAMSN1	197.088	441.901	574.922	794.816	609.276	1660.13	2859.41	577.401	1973.85	1571.7	1266.57	2876.6	1412.29	645.689	5090.53	3133.9	2070.55	7507.18	6327.08	4360.9	11409.5	1654.1
SCN9A	7.11929	7.90594	8.43938	5.5994	20.4394	6.40933	6.27698	22.1418	39.7499	56.5346	11.2458	10.5941	6.12899	6.72086	111.605	88.1004	304.809	6.08488	61.2251	108.671	17.7601	15.2382
SEC31B	64.8014	51.0818	101.239	423.472	539.266	63.7902	23.5721	163.901	1073.5	58.5038	248.32	30.9743	136.548	33.1826	58.5085	492.069	38.3377	29.7514	207.473	231.166	179.502	40.5672
SELL	11102	8002.61	376.905	7418.86	9805.46	7104.51	2531.5	4188.18	5165.45	10585.6	5741.49	1590.66	7242.74	103.92	234.172	287.219	121.954	137.33	353.99	288.717	3001.39	13724.9
SEPT5	10.8993	18.0659	52.7372	13.1122	56.7692	37.9866	43.4735	15.3908	256.754	93.467	19.4941	22.412	16.5041	14.4017	27.4613	14.7934	14.3202	25.8689	23.9839	23.2521	35.9402	25.7361
SEPT8	27.7175	22.8798	37.6536	31.0278	35.0009	35.9388	272.617	126.645	33.1677	30.1964	26.9758	67.2842	15.6211	27.1893	183.066	72.0103	34.6678	19.8322	417.782	267.468	24.5112	21.7778
SERGEF	15.6914	11.986	11.0903	63.6079	264.236	28.5879	16.2288	189.143	15.8212	17.2702	64.1819	41.5765	20.4217	24.0606	113.605	103.011	16.8398	19.0611	88.9832	39.4062	19.4984	16.7439
SH2D1A	30.8664	23.7458	17.0206	1249.21	910.037	1354.89	1484.48	2984.36	2057.44	1522.34	1296	844.708	18.418	17.338	17.5347	11.3907	16.5125	27.6285	22.1716	43.9516	29.3115	41.8751
SIGLEC1	258.3	149.399	98.5201	81.5005	55.5443	91.0726	46.5724	55.1357	132.288	181.122	98.8058	88.8159	279.322	116.43	6220.79	3457.59	447.608	2742.91	185.663	145.666	126.374	245.932
SIK1	5471.7	5620.45	7279.25	1219.2	494.427	410.007	162.041	4922.27	942.261	393.187	457.652	248.295	544.809	146.153	292.992	111.244	104.812	228.177	59.7068	326.996	2371.94	401.547
SIRPG	74.4145	127.736	55.7452	1310.14	1078.54	1148.81	293.21	3092.33	2278.4	713.821	98.3464	57.8834	54.8626	31.737	80.8494	39.5088	30.07	83.9412	13.5953	25.5024	81.7698	125.145
SIT1	759.159	1505.45	424.479	1457.87	1418.52	1612.6	927.391	1676.24	4164.94	1324.14	115.127	107.757	99.638	121.974	60.4029	107.757	411.731	77.5517	76.7881	51.4097	76.9888	286.526
SKA1	4.91436	2.77047	3.23618	2.22063	15.8936	1.65886	353.189	53.8275	32.197	20.9602	17.1915	41.3564	3.19849	4.37549	6.57229	15.6035	2.81889	4.75106	30.7677	18.0812	5.43524	2.0938
SKAP1	1378.74	556.927	875.146	2273.26	2670.87	2395.68	814.249	2389.17	5831.85	2886.35	2037.38	1513.44	155.106	188.029	115.435	100.357	168.339	153.529	498.346	480.989	445.017	388.847
SLAMF1	762.035	515.487	1019.77	496.422	449.836	1081.53	2005.43	1074.94	1504.85	720.652	114.124	115.62	111.909	131.709	6057.92	845.507	126.441	801.522	58.056	157.558	243.983	260.858
SLAMF8	156.65	135.592	79.4302	107.641	72.6907	101.406	85.9785	48.4924	37.4348	218.213	170.426	95.174	166.406	2483	663.473	1407.52	2859.32	358.466	237.642	389.302	111.152	120.652
SLC12A1	89.4899	48.9366	9.10729	10.7794	13.5972	11.2033	1.8637	1.8637	20.2315	37.9201	3.63992	3.86656	3.33513	3.69927	5.19509	1.71207	2.70881	1.78681	5.25015	18.1912	24.7591	8.29309
SLC12A8	7.22582	8.43487	52.0634	14.92	11.1921	3.74022	9.30666	34.8238	48.4225	7.50347	10.1479	18.0658	11.9881	466.059	24.5565	25.3394	37.9571	52.2419	447.923	581.406	107.009	13.1631
SLC15A3	9.05087	202.449	10.2629	18.571	27.126	19.3645	13.0927	18.7964	9.87289	74.5094	11.7452	8.4989	1682.54	4564.07	3860.54	5890.34	3688.67	4650.12	321.295	438.816	20.3902	1431.04
SLC2A6	112.564	313.23	42.9022	43.0756	8.05592	15.5899	24.8858	11.0789	17.5414	213.152	70.7367	125.466	623.894	328.746	6057.92	579.734	500.226	1981.2	552.658	528.636	14.4136	12.1747
SLC7A10	66.7807	84.617	110.632	33.201	19.6695	53.1212	44.819	626.652	23.5688	14.7767	31.8503	24.3686	34.3089	52.921	34.7291	26.3219	37.7982	53.0534	47.677	11.7742	34.6614	50.9745
SLCO5A1	118.73	108.129	82.2939	30.0687	55.9127	70.9679	41.7937	15.5781	112.933	35.5305	73.0934	49.5927	40.6934	42.4867	954.038	39.7571	42.9359	1056.08	14.9805	26.3143	29.1103	131.434
SMPD3	70.721	140.541	328.737	70.1268	148.972	47.6216	17.2585	516.154	27.3493	99.2227	89.684	154.573	35.6363	44.175	66.6362	116.467	23.594	53.3365	15.1724	30.9053	1685.73	246.551
SMPDL3B	2.72437	3.0344	6.77178	3.73038	5.87719	3.84718	4.62442	4.91436	6.38705	9.07379	4.58851	4.18249	4.66174	4.12578	4.75106	4.03108	3.67896	4.24831	4.79592	5.2825	155.785	6.39158
SOCS1	27.1479	25.0917	16.8555	160.803	64.4438	117.817	1034.18	255.148	604.66	80.8809	49.7027	1230.2	20.7159	82.3657	2300.26	705.135	103.72	398.844	50.3436	59.6082	52.2713	31.6938
SP140	881.126	2397.76	1001.79	422.125	367.675	549.336	376.905	529.723	659.022	475.959	411.772	385.248	107.995	76.3505	170.899	30.8241	75.7959	212.574	54.8895	26.6094	654.275	218.17
SPAG4	16.3961	24.9571	3657.84	60.3482	79.5892	64.6603	120.176	87.3166	50.0881	83.8786	8.39987	50.788	16.9456	34.0401	21.8278	11.6108	11.7459	50.7	41.6397	106.803	52.479	22.8419
SPIB	3945.3	5363.44	128.967	67.0248	111.244	74.7103	74.1053	88.4972	12.7382	98.6916	106.926	78.2542	116.392	57.8151	1435.06	31.2109	57.5329	40.3159	75.1771	73.1264	83.3815	272.82
SPOCK2	1531.02	1120.73	433.013	3283.92	2040.44	3212.76	1022.45	3128.51	4263.98	1757.14	995.652	650.463	263.011	175.984	132.219	118.307	202.716	217.046	211.728	172.417	437.589	594.01
SSX1	1.65886	3.90027	3.28612	7.38499	40.8098	2.49314	9.81223	25.4453	117.075	58.083	2.16137	1.47909	5.1671	9.73938	7.46634	23.7651	14.9909	26.6187	26.0341	18.9064	43.1234	14.7796
ST3GAL6	66.6016	34.3894	66.1414	7.1584	12.9667	6.48248	6.98274	20.8819	20.2346	45.9792	27.1083	18.3888	357.977	524.564	41.0751	192.218	398.946	1251.45	742.833	710.127	1574.93	466.521
ST6GALNAC4	264.327	441.005	2093.52	408.11	297.029	398.872	276.246	263.279	799.852	351.595	240.264	227.042	195.846	688.735	133.983	243.299	349.132	182.627	113.491	129.748	134.832	181.689
ST8SIA1	50.5617	44.9647	9.74185	75.9392	9.12936	278.432	97.3394	2924.59	32.7697	78.1915	6.71835	14.1067	8.21878	5.38292	13.6096	3.80787	6.25761	14.9602	313.284	62.5897	5.01864	15.8826
STAP1	3534.5	1961.96	983.237	112.06	432.519	110.857	108.061	92.3923	615.508	68.9591	299.871	435.481	21.158	25.9444	372.921	43.5348	47.6347	120.756	3297.99	2140.77	831.871	48.561
STEAP4	4.42067	8.3539	7.81977	4.83229	10.4919	2.34695	3.41162	3.59401	71.1893	7.88	8.75623	17.2718	111.873	5.31029	22.3509	26.4638	48.2881	4.30429	33.1835	43.2228	25.0236	800.57
STXBP6	16.7352	15.0438	32.0662	16.1391	18.7689	21.4514	14.4685	17.8502	8.58636	14.445	10.5691	11.9972	12.8961	12.9026	24.2487	13.1282	12.409	14.6102	315.807	239.976	16.2944	14.8059
TARDBPP1	42.0395	48.2471	11.1921	20.131	56.9	38.5346	63.6841	29.1325	4.88205	104.026	13.5914	31.0814	9.11205	40.624	4.67247	6.60682	30.7846	22.0351	18.5975	23.0453	47.6217	62.0112
TBX21	504.199	543.924	450.319	1658.32	162.992	522.107	1173.96	445.521	334.05	1805.13	4208.89	3311.98	273.277	315.861	526.577	86.6079	245.494	178.261	141.104	151.26	242.206	542.159
TCF7	32.1556	157.174	24.8022	3170.4	5181.11	3207.17	351.366	4668.36	754.809	910.699	415.149	151.562	18.6557	24.9866	284.032	43.9115	32.5686	55.6527	22.3556	21.5766	451.365	55.1159
TCL1A	12117.9	763.145	493.518	106.739	133.693	105.523	62.12	138.674	108.723	106.646	104.999	78.2921	161.46	108.831	109.219	72.9599	90.2489	122.397	50.0323	93.0399	259.756	261.739
TEC	11.2624	11.136	9.61034	11.9909	8.99261	9.64692	9.19568	12.7432	8.92091	14.8067	20.2225	16.4589	16.2986	19.9862	66.0748	50.3667	14.6221	21.1657	23.416	225.491	80.5783	12.8773
TEP1	13.0006	15.8775	6.80596	98.3561	13.1774	95.0466	15.4787	8.39361	9.25182	9.5509	181.4	91.5687	16.1057	8.99194	69.8679	112.196	48.0734	12.236	13.6038	5.70725	8.37097	11.9961
TGM5	60.1266	71.9977	785.594	47.897	41.4661	47.0938	40.9832	33.2373	71.1877	82.6331	56.8534	60.6769	64.5338	55.8532	69.9795	126.545	58.7558	77.886	118.496	160.109	152.158	82.7555
TLR2	81.5427	113.709	115.985	120.528	135.729	126.842	102.086	151.848	81.9856	438.586	138.335	140.216	4560.19	793.699	4668.36	3071.45	1202.76	487.126	680.788	1591.23	118.7	5374.8
TLR7	49.8143	102.499	37.6242	7.99722	58.3653	9.7069	7.26231	36.2957	49.5799	84.8572	31.8438	10.839	570.652	34.3505	966.705	546.925	35.1959	60.1152	33.4473	22.9809	158.434	20.087
TLR8	7.58219	6.71493	19.4517	5.70075	5.57083	6.83095	5.73046	39.4827	5.72307	91.598	5.82572	6.10712	1522.07	646.606	2380.2	1082.1	553.72	667.193	19.0583	9.50032	7.37022	1719.87
TMEM156	574.498	577.033	771.38	168.082	114.828	152.976	334.198	276.906	221.731	207.159	138.883	141.959	23.4517	26.2528	17.4691	21.159	30.8877	23.2258	23.7353	29.2535	288.549	51.4486
TMEM255A	64.4808	43.7749	47.1588	38.7207	5.07911	22.2069	16.4717	4.57372	52.6537	63.7344	49.6384	29.9201	66.8499	354.626	289.164	167.015	926.137	979.656	43.7293	12.8586	3.95744	37.1108
TNFAIP6	267.918	259.892	141.18	81.2944	36.7156	94.248	79.1233	63.6155	131.885	147.684	123.774	145.819	233.439	347.164	19190.6	325.364	245.951	8826.49	253.262	2285.7	203.281	3460.95
TNFRSF10C	44.8463	28.8512	27.8208	27.0392	25.7801	57.2893	44.9055	21.9555	33.9743	39.1311	20.0664	37.5763	237.906	48.1788	42.1807	75.93	53.9903	48.905	79.2265	82.6221	288.979	3919.77
TNFRSF11A	50.0278	32.3654	28.0358	9.85568	6.81844	22.0759	45.7718	14.4561	930.527	87.7032	86.1279	68.5602	17.8361	37.8991	74.8202	396.391	281.48	708.126	24.8695	80.5936	12.2549	67.7636
TNFRSF13B	502.693	1498.26	1292.53	181.955	307.696	120.08	138.989	181.953	379.554	372.417	227.504	167.069	188.008	158.639	240.986	171.907	167.565	186.024	163.091	187.863	290.793	342.777
TNFRSF17	22.5998	247.609	7744.02	13.8152	4.34766	13.4413	7.94761	7.85531	41.1834	10.0425	12.5097	8.91036	10.1099	10.5914	9.40921	13.5243	10.5918	17.5241	7.22768	6.53418	20.9897	9.35211
TNFRSF4	15.0196	14.8278	142.832	18.7105	22.2069	524.477	1997.16	1178.44	2852.97	21.352	195.893	697.704	17.7698	20.7387	1462.5	441.126	203.481	1646.19	76.9463	347.397	25.1523	28.1862
TNFSF14	10.0823	9.719	9.55536	92.3165	28.212	59.184	428.355	168.836	258.135	17.7746	362.102	2050.82	35.0723	936.655	20.4544	16.0454	17.9537	8.69152	13.5	66.4649	291.778	614.12
TNIP3	14.1298	31.8676	12.3302	70.5004	64.7279	30.8024	446.309	257.641	48.1476	43.9138	18.2598	11.8671	14.5235	241.166	1192.71	17.3641	23.1178	47.4836	42.8467	106.085	41.5302	15.7445
TPSAB1	1102.3	794.72	151.731	376.037	43.3658	284.819	147.274	481.073	28.7889	262.643	465.22	311.74	543.629	358.101	368.913	365.48	397.887	396.86	27467.1	29437.3	918.512	1033.13
TRAC	572.511	1006.35	215.827	13721.5	14057.4	15532.2	8731.94	20117.7	19538.5	3189.24	815.685	506.054	208.978	252.24	151.317	142.613	215.624	255.938	159.568	187.167	880.09	790.006
TRAF4	194.799	450.381	103.832	27.4174	35.3878	88.2179	248.213	107.502	48.5723	40.0103	54.5481	70.6082	28.3025	30.4054	23.0552	23.7004	39.8589	30.0431	166.029	185.66	80.7134	48.2439
TRAT1	13.5847	15.9851	17.4031	816.741	2327.16	2578.36	1616.34	1427.7	448.296	1435.57	25.3875	41.1845	6.8459	13.3398	6.3191	4.27362	10.6521	29.2971	33.5915	35.5395	193.05	10.3823
TRAV12-2	13.1402	12.202	9.55536	225.378	99.3844	100.61	12.9667	85.709	9.53553	11.613	11.089	9.77632	10.6325	10.2921	10.573	8.46316	12.8715	11.688	7.5557	9.14934	11.6032	15.4726
TRAV13-1	88.7396	72.4812	40.5597	463.198	537.61	881.563	411.162	707.25	138.695	76.9947	42.452	28.3149	29.721	23.4878	37.7774	12.2576	32.4527	36.2343	66.138	35.7585	29.2624	74.9986
TRAV13-2	72.6907	67.1892	68.6619	369.279	411.162	639.804	201.532	381.334	191.406	38.5487	44.3507	55.6473	56.8554	51.0243	35.7949	39.1214	41.2166	67.136	25.9333	33.8367	55.6292	88.048
TRAV21	119.891	65.2532	125.133	439.358	417.505	765.298	157.589	463.357	2763.36	49.0813	55.8764	46.6365	51.316	42.9607	31.469	36.2384	52.0273	17.8586	79.4658	72.0601	196.235	88.25
TRAV8-6	24.5565	22.1433	18.8104	244.113	317.791	396.12	172.84	439.229	676.135	22.6665	18.3022	15.4029	34.3943	25.3093	19.1957	13.1992	24.1687	22.7654	22.7394	36.6415	23.4379	65.3932
TRAV9-2	60.4387	91.3923	39.2061	220.374	498.457	911.838	448.874	656.983	1958.9	113.995	56.1704	22.0927	47.7769	27.2867	23.5209	17.6632	27.7388	33.5472	14.885	38.638	102.812	130.918
TRBC1	575.848	930.329	525.049	8923.92	12460.7	10179.8	3287.84	16623.7	19876.2	5338.32	4520.51	2812.59	78.9432	56.8336	223.496	131.1	189.121	145.715	114.602	47.8713	551.51	181.012
TRDC	88.1785	81.155	101.067	3014.58	282.01	781.332	486.879	370.275	124.653	17980.4	10797.2	11382	61.018	30.124	22.3187	24.2665	46.642	30.4226	247.353	209.018	165.851	162.123
TREM1	415.23	236.637	211.105	102.286	116.836	67.4989	71.2657	101.484	66.5003	574.869	79.8574	95.7575	1775.19	603.886	194.725	184.65	222.637	317.785	285.398	685.707	377.959	8433.29
TREM2	17.0079	11.9955	19.3205	16.1851	14.8817	16.9301	12.7667	14.9579	101.075	14.1959	13.8047	14.6855	24.2386	2158.63	160.832	3999.02	6016.86	928.151	391.285	611.705	16.0438	24.6519
TREML2	70.5382	20.851	42.3556	23.099	50.8782	18.7834	52.4136	57.3557	59.6892	35.8793	55.0192	123.328	40.7289	27.3324	32.0205	32.6085	32.7416	27.3279	101.968	38.8856	577.253	1082.74
TRIB2	1848.22	915.324	262.804	1138.06	2278.45	2377.36	275.835	5890.34	839.93	754.156	1307.78	1049.52	123.032	152.139	71.3046	22.3637	255.21	126.818	1949.19	1394.87	311.653	155.899
TRPM4	7.69125	6.19938	63.7178	7.79676	17.9812	9.46357	9.52016	11.6232	6.76116	8.48673	7.44365	7.70255	18.3611	14.4041	248.638	237.248	28.5529	34.8833	16.8348	16.0288	22.6894	10.221
TRPM6	45.9225	35.631	64.5505	25.7672	16.8672	31.1039	63.7902	32.9238	19.9464	59.1506	22.1078	30.9959	35.6964	27.7197	22.7765	16.0454	21.8329	33.4403	20.6407	17.971	515.176	220.431
TSHR	19.8156	17.2645	95.3504	11.6465	11.3452	13.7168	7.64466	236.301	11.8908	15.2859	20.1578	12.7547	14.2934	15.6007	9.44212	7.80832	19.7987	22.629	20.5911	9.98015	17.6117	18.3843
TTC38	24.8504	25.0337	39.6473	374.209	118.004	26.4983	57.4174	172.233	43.286	427.662	2894.46	662.143	105.646	91.9991	437.361	328.982	95.2943	143.959	458.421	370.591	155.207	47.0571
TXK	309.77	195.384	85.8232	676.059	1384.39	426.315	175.384	206.763	166.368	319.037	1564.53	2015.56	62.9699	64.0096	86.8421	154.357	82.3979	85.1599	173.705	201.212	201.217	173.973
TYR	15.4917	15.243	15.0813	10.6271	44.3821	197.088	37.4502	6.81844	1778.51	304.555	71.9986	51.1786	14.068	36.3142	25.0292	31.8018	32.7314	12.3135	142.767	104.465	13.1384	150.834
UBASH3A	10.126	12.7026	8.08761	876.38	2177.79	714.94	203.078	935.01	1376.32	319.094	6.03837	8.53329	6.10514	4.993	8.79552	8.19555	4.84123	5.67717	13.698	17.9432	59.1375	10.0996
UGT1A8	680.53	471.193	163.901	82.1382	98.5201	123.328	101.446	93.5038	450.365	462.51	78.1338	85.3184	91.5068	96.134	55.5123	55.0428	85.8252	54.2469	63.8697	59.0306	97.1547	336.42
UGT2B17	29.4602	12.6982	309.882	3.97605	5.04978	5.59882	4.54161	7.81977	8.39783	10.1392	4.74327	6.48248	7.24435	6.40897	7.74816	7.39507	6.87195	9.05611	5.2485	5.64228	9.00115	8.79156
UPK3A	15.1818	14.6168	17.2585	10.9786	13.1523	13.6444	20.1847	10.9101	20.9332	16.6169	10.884	9.96124	215.872	12.1242	6.81844	7.60682	10.6016	15.1011	10.7435	15.4131	25.6275	18.5431
VILL	29.5222	34.5926	53.8649	434.224	693.166	500.122	32.8544	445.357	38.8564	209.251	215.541	39.8394	97.7812	43.0669	305.409	129.913	21.0868	20.966	102.497	138.145	23.6613	20.8841
VNN1	22.9584	21.9247	16.7111	12.2666	29.0739	11.4982	6.8817	4.55671	50.6013	119.894	62.5796	27.0878	1024.7	924.737	12.2811	120.64	158.59	37.6037	68.021	40.7536	64.4887	894.856
VNN2	64.9846	79.6811	51.0458	445.484	574.733	87.4389	7.68056	183.181	81.2513	1027.32	600.763	133.983	3300.12	462.812	6.19852	8.2558	6.33332	7.3391	242.318	17.9884	9.75316	18515.4
VNN3	30.93	32.2966	10.573	13.0786	58.3332	28.5473	26.895	36.4152	85.4262	38.7216	22.0832	44.5319	187.6	28.6518	70.9679	60.5095	19.0357	20.433	47.3606	42.1964	79.9426	2232.47
VPREB3	3778.57	2591.6	404.257	89.6956	38.116	166.122	154.182	86.9994	335.226	155.103	126.737	114.279	136.16	88.9725	156.426	111.698	91.9979	129.471	73.2632	68.4719	89.8696	157.957
WNT5B	11.751	11.1454	48.9577	10.6188	6.81844	8.39361	9.27233	17.9812	11.6469	10.984	6.09859	9.78903	15.9784	11.9378	11.1695	533.284	99.7739	132.765	23.5948	13.463	12.3888	15.9535
WNT7A	12.8602	17.5393	20.3328	101.409	230.762	87.4	46.54	100.097	51.7057	34.5707	11.0971	13.7932	56.253	20.2757	23.3413	10.3439	17.5221	28.44	21.1263	16.1428	57.1673	21.3423
ZAP70	13.7051	12.8114	13.3681	3230.54	4287.54	2667.27	772.783	7380.97	1758.63	1422.38	4781.95	1772	38.0597	18.4667	25.5569	32.5204	19.1498	26.8341	24.0841	38.3204	185.485	70.0495
ZBP1	35.8487	74.5068	450.646	149.291	184.778	162.527	27.5577	71.3046	144.076	106.925	499.948	127.042	24.5424	14.8952	16.1636	22.0927	10.5463	25.5064	13.0844	28.7034	143.711	269.619
ZBTB10	152.69	99.2242	95.5604	99.8807	109.576	91.3679	83.0639	1221.65	4.2461	179.029	122.435	106.539	62.0138	65.6592	222.308	74.0349	76.5971	773.951	117.061	216.38	144.63	20.3158
ZBTB32	9.85722	193.196	12.932	27.8351	29.1325	7.7711	187.392	24.7187	112.586	29.8173	16.3476	12.3871	10.5265	10.2853	223.024	14.982	10.5671	71.9054	11.0202	8.85202	57.765	12.2763
ZFP36L2	923.603	661.882	485.645	3227.83	357.008	3731.33	366.096	641.848	2943.24	154.935	915.016	263.104	1341.52	297.482	23.5721	303.577	532.373	124.3	34.425	54.2528	311.977	517.339
ZNF135	94.2879	16.3149	11.4028	64.5605	96.2039	15.8062	3.23618	31.1691	3.22841	42.8708	151.102	79.0466	3.86006	8.51932	4.99336	39.7571	8.27953	2.42005	24.3786	14.2318	99.1001	1.9264
ZNF165	6.42155	4.43162	74.3032	3.19069	33.6712	2.72437	45.2033	6.14721	5.92545	4.89801	7.02308	4.89763	2.66873	2.37297	4.23966	6.08024	2.41511	1.83778	4.45039	3.13941	5690.38	5.35788
ZNF204P	77.8769	42.9462	41.0751	151.96	400.663	168.895	40.0906	52.229	83.7632	129.599	37.0133	32.9746	29.9097	26.8436	33.0212	27.4613	25.5539	36.1659	38.8875	25.2067	65.4878	27.4855
ZNF222	9.80066	7.20322	11.6914	71.9113	56.6425	15.0813	15.5899	182.939	10.0278	13.8433	92.2788	91.8083	19.8606	70.8249	47.0294	148.622	86.4182	39.9183	222.574	211.494	346.556	26.8256
ZNF286A	737.86	331.909	73.882	218.227	5.59882	169.313	190.875	118.138	136.869	246.504	225.408	199.3	11.0439	13.5058	36.0387	21.8756	15.0809	280.77	77.8404	25.8333	7.47317	441.313
ZNF324	28.212	23.4644	21.1733	32.0113	348.19	27.1691	24.0558	179.586	63.4655	45.385	44.9412	42.9022	28.7144	26.2033	37.883	112.914	25.2478	23.8365	30.1963	45.7752	35.2933	35.4247
ZNF442	19.7132	22.4475	19.3916	32.1103	8.98049	9.18295	3.10304	44.7006	47.3862	180.858	21.7702	40.9524	12.3002	31.3526	71.6424	36.6123	48.3033	96.0087	79.0666	3.64616	40.2965	20.1575

## Sheet: Table S5
Table S5 Cell-type composition in PD and control substantia nigra samples.
Brain sample
Celltype	Type1	Count1	Ratio1	CI1_lower	CI1_upper	Type2	Count2	Ratio2	CI2_lower	CI2_upper	p_wilson	FDR_wilson
Astrocytes	Control	8615	0.144547	0.141747	0.147393	Treat	7119	0.190276	0.186331	0.194285	6.5008216447549e-79	1.95024649342647e-78
Endothelial	Control	2400	0.0402685	0.0387196	0.0418766	Treat	1446	0.0386486	0.0367424	0.0406496	0.208176	0.234198
Fibroblasts	Control	200	0.0033557	0.00292234	0.00385309	Treat	125	0.003341	0.00280508	0.00397889	0.969214	0.969214
Microglia	Control	8320	0.139597	0.136838	0.142403	Treat	6302	0.16844	0.164681	0.172266	2.37242937331609e-34	5.33796608996119e-34
Neurons	Control	19849	0.333037	0.329264	0.336831	Treat	6485	0.173331	0.169529	0.1772	0	0
Oligo	Control	17470	0.293121	0.28948	0.296788	Treat	13400	0.358155	0.353311	0.363027	1.87642978276112e-99	8.44393402242502e-99
OPCs	Control	2094	0.0351342	0.0336858	0.0366426	Treat	1802	0.0481638	0.0460402	0.0503801	8.17787226026426e-24	1.47201700684757e-23
Pericyte	Control	394	0.00661074	0.00599119	0.00729389	Treat	390	0.0104239	0.00944386	0.0115045	1.068073039886e-10	1.37323676556771e-10
T cells	Control	258	0.00432886	0.00383278	0.00488883	Treat	345	0.00922115	0.00830175	0.0102413	3.82530795520563e-21	5.73796193280844e-21

## Sheet: Table S6
Table S6 marker score PD vs Control_tests
Dataset	Score_name	mean_Control	mean_PD	diff_PD_minus_Control	p_value	FDR
GSE20141	DA_neuron_score	-0.0554784	0.0443827382693796	0.0998611611061039	0.274281274281274	0.274281274281274
GSE20141	Pan_neuron_score	0.0159422468890231	-0.0127538	-0.028696	0.896750308515014	0.896750308515014
GSE20141	Microglia_score	0.158429467505485	-0.126744	-0.285173	0.101101512866219	0.233972374798886
GSE20141	Astrocyte_score	-0.336827	0.2694618172692	0.606289088855701	0.0434206316559258	0.171317574675014
GSE20141	Endothelial_score	0.0647390758041892	-0.0517913	-0.11653	0.696466931761049	0.696466931761049
GSE20141	Pericyte_score	0.0284639833236823	-0.0227712	-0.0512352	0.761826408885232	0.761826408885232
GSE20141	Oligodendrocyte_score	0.248828412188424	-0.199063	-0.447891	0.274281274281274	0.274281274281274
GSE20141	OPC_score	0.149746287756726	-0.119797	-0.269543	0.203071438365556	0.203071438365556
GSE20141	Composition_PC1	0.40443499575795	-0.323548	-0.727983	0.40824534942182	0.40824534942182
GSE20141	Composition_PC2	-0.171226	0.136980674354375	0.308206517297344	0.40824534942182	0.40824534942182
GSE26927	DA_neuron_score	0.803873316259235	-0.535916	-1.33979	0.000476303881876637	0.000952607763753275
GSE26927	Pan_neuron_score	0.431002593071585	-0.287335	-0.718338	0.0387076288005081	0.0774152576010161
GSE26927	Microglia_score	-0.360931	0.240620749742343	0.601551874355858	0.181344764626498	0.233972374798886
GSE26927	Astrocyte_score	0.226672411417066	-0.151115	-0.377787	0.270270699372867	0.360360932497155
GSE26927	Endothelial_score	-0.390994	0.260662645873149	0.651656614682871	0.0473446058585378	0.0946892117170755
GSE26927	Pericyte_score	-0.188218	0.125478581908365	0.313696454770914	0.571358259903152	0.761811013204202
GSE26927	Oligodendrocyte_score	-0.472966	0.315310936184083	0.788277340460205	0.0123997777248551	0.0247995554497102
GSE26927	OPC_score	-0.435884	0.290589543346918	0.726473858367293	0.015860919266492	0.0211478923553227
GSE26927	Composition_PC1	-1.36648	0.910988353067901	2.27747088266975	0.00409621338413908	0.00819242676827816
GSE26927	Composition_PC2	-0.660346	0.440230759199157	1.10057689799789	0.0690958164642375	0.09212775528565
GSE42966	DA_neuron_score	0.505197715503574	-0.336798	-0.841996	0.0879120879120879	0.117216117216117
GSE42966	Pan_neuron_score	0.2952697892626	-0.196847	-0.492116	0.272127872127872	0.362837162837163
GSE42966	Microglia_score	0.221969817392983	-0.14798	-0.36995	0.223776223776224	0.233972374798886
GSE42966	Astrocyte_score	0.0813406535152086	-0.0542271	-0.135568	0.863936063936064	0.863936063936064
GSE42966	Endothelial_score	-0.409514	0.27300938661977	0.682523466549424	0.113486513486513	0.151315351315351
GSE42966	Pericyte_score	-0.317442	0.211627952495883	0.529069881239708	0.272127872127872	0.544255744255744
GSE42966	Oligodendrocyte_score	-0.640835	0.427223175252046	1.06805793813012	0.00759240759240759	0.0247995554497102
GSE42966	OPC_score	-0.581569	0.387712902190984	0.96928225547746	0.0015984015984016	0.0031968031968032
GSE42966	Composition_PC1	-1.4287	0.952469363119753	2.38117340779938	0.0663336663336663	0.0884448884448885
GSE42966	Composition_PC2	-0.718475	0.478983283361318	1.1974582084033	0.035964035964036	0.0719280719280719
GSE8397	DA_neuron_score	0.654456291619977	-0.361079	-1.01554	0.000107576185458829	0.000430304741835316
GSE8397	Pan_neuron_score	0.513785075268096	-0.283468	-0.797253	0.00159347205031831	0.00637388820127324
GSE8397	Microglia_score	-0.217275	0.119876111924609	0.337151564787964	0.233972374798886	0.233972374798886
GSE8397	Astrocyte_score	-0.149842	0.0826713894366881	0.232513282790686	0.0856587873375069	0.171317574675014
GSE8397	Endothelial_score	-0.322123	0.177722786478197	0.499845336969929	0.0209434442839468	0.0837737771357871
GSE8397	Pericyte_score	-0.367167	0.202575005728344	0.56974220361097	0.00718615252784927	0.0287446101113971
GSE8397	Oligodendrocyte_score	-0.23772	0.13115595901414	0.368876134727269	0.0622151071421133	0.0829534761894843
GSE8397	OPC_score	-0.559392	0.308630047170736	0.868022007667697	7.82076918040608e-06	3.12830767216243e-05
GSE8397	Composition_PC1	-1.41161	0.778822005890242	2.19043689156631	0.000170598698230304	0.000682394792921216
GSE8397	Composition_PC2	-0.627115	0.345994233970516	0.973108783042075	0.00120755962370598	0.00483023849482394

## Sheet: Table S7
Table S7 pooled GroupPD coefficients composition aware
Gene	Model	estimate	std.error	statistic	p.value	FDR
ARHGEF1	Pooled_Model0_Group_Dataset	0.383715363638285	0.136839715836772	2.8041227745313	0.00614214758616796	0.00637923072611531
ARHGEF1	Pooled_Model1_Group_Dataset_Composition_PC1	0.32847851662239	0.151757560761157	2.16449523157113	0.0330153082721397	0.0550255137868994
ARHGEF1	Pooled_Model2_Group_Dataset_Selected_cell_scores	0.236050707054662	0.162608205356843	1.45165311022682	0.150114098618191	0.185659422294912
NOTCH1	Pooled_Model0_Group_Dataset	0.768937264749517	0.127054309969921	6.05203605396431	2.97948402563323e-08	1.48974201281661e-07
NOTCH1	Pooled_Model1_Group_Dataset_Composition_PC1	0.510444553788913	0.126775741102046	4.02635827131973	0.00011630103179082	0.000581505158954101
NOTCH1	Pooled_Model2_Group_Dataset_Selected_cell_scores	0.582620984638506	0.142527077712604	4.08779155504275	9.52249190255879e-05	0.000952249190255879
GNG11	Pooled_Model0_Group_Dataset	0.557627506832585	0.154681141579356	3.60501287447834	0.000504173686936167	0.000630217108670209
GNG11	Pooled_Model1_Group_Dataset_Composition_PC1	0.172431520106247	0.144617172136623	1.19233087992723	0.236197866881256	0.236197866881256
GNG11	Pooled_Model2_Group_Dataset_Selected_cell_scores	0.193374589940846	0.138737677901069	1.39381452008111	0.166844165445491	0.185659422294912
DRD2	Pooled_Model0_Group_Dataset	-0.745782	0.172128749091918	-4.3327	3.72012588873049e-05	6.20020981455082e-05
DRD2	Pooled_Model1_Group_Dataset_Composition_PC1	-0.417678	0.174302958730505	-2.39627	0.0185863819153911	0.0371727638307822
DRD2	Pooled_Model2_Group_Dataset_Selected_cell_scores	0.0125997176599519	0.13630526771571	0.0924374961518798	0.926558206238284	0.926558206238284
VCP	Pooled_Model0_Group_Dataset	-0.398795	0.142894423480322	-2.79084	0.00637923072611531	0.00637923072611531
VCP	Pooled_Model1_Group_Dataset_Composition_PC1	-0.300343	0.157284379997002	-1.90955	0.0593069558178258	0.0741336947722823
VCP	Pooled_Model2_Group_Dataset_Selected_cell_scores	-0.231146	0.16593570023409	-1.39299	0.167093480065421	0.185659422294912
AR	Pooled_Model0_Group_Dataset	-0.408909	0.10999712085829	-3.71745	0.000343671669714671	0.000490959528163815
AR	Pooled_Model1_Group_Dataset_Composition_PC1	-0.316607	0.120396793876333	-2.62969	0.0100173768438356	0.0250434421095891
AR	Pooled_Model2_Group_Dataset_Selected_cell_scores	-0.301132	0.130857863224917	-2.30122	0.023714955053048	0.0592873876326201
SYT1	Pooled_Model0_Group_Dataset	-1.85056	0.316451880680095	-5.84784	7.35131275521635e-08	2.45043758507212e-07
SYT1	Pooled_Model1_Group_Dataset_Composition_PC1	-0.828622	0.25017971188613	-3.31211	0.00132446576955489	0.00441488589851631
SYT1	Pooled_Model2_Group_Dataset_Selected_cell_scores	-0.761426	0.30479573808094	-2.49815	0.0143215103023715	0.0477383676745716
ITPR1	Pooled_Model0_Group_Dataset	-0.854666	0.191363932242017	-4.46618	2.23686819197619e-05	4.47373638395237e-05
ITPR1	Pooled_Model1_Group_Dataset_Composition_PC1	-0.348904	0.17412313539385	-2.00378	0.0480352000461592	0.0686217143516561
ITPR1	Pooled_Model2_Group_Dataset_Selected_cell_scores	-0.386711	0.199030830359209	-1.94297	0.0551805920259197	0.0937692852566513
AGTR1	Pooled_Model0_Group_Dataset	-1.64684	0.240734673695877	-6.84087	8.20802279597293e-10	8.20802279597293e-09
AGTR1	Pooled_Model1_Group_Dataset_Composition_PC1	-1.24026	0.249185857252803	-4.97724	2.99437670158509e-06	2.99437670158509e-05
AGTR1	Pooled_Model2_Group_Dataset_Selected_cell_scores	-0.648767	0.205908995763179	-3.15075	0.00221857293117944	0.0110928646558972
NRXN1	Pooled_Model0_Group_Dataset	-0.802113	0.178779942755604	-4.4866	2.06784101353097e-05	4.47373638395237e-05
NRXN1	Pooled_Model1_Group_Dataset_Composition_PC1	-0.254875	0.148229043512444	-1.71947	0.0888915841355993	0.0987684268173326
NRXN1	Pooled_Model2_Group_Dataset_Selected_cell_scores	-0.323955	0.167485013292281	-1.93423	0.0562615711539908	0.0937692852566513

[truncated: 11 more sheets: Table S8, Table S9, Table S10, Table S11, Table S12, Table S13, Table S14, Table S15, Table S16, Table S17a, Table S17b]
